# Supplementary material for: A slow-cycling/quiescent cells subpopulation is involved in glioma invasiveness
Source: Nat Commun. 2022 Aug 15;13:4767. doi: 10.1038/s41467-022-32448-0 (PMC9378633; doi:10.1038/s41467-022-32448-0)
Supplement: Supplementary file 5 — Supplementary Data 1 [file 41467_2022_32448_MOESM5_ESM.xlsx]

## Sheet: Legend
Supplementary Data 1: differential analysis between pediatric malignant non-cycling PROM1+ cells (PROM1+) and pediatric malignant non-cycling PROM1- cells (PROM1-).
enrichment p-values were obtained with one-sided Fisher test. Adjusted p-values reported in the tables were calculated with the Benjamini-Hochberg method.

## Sheet: PROM1+_markers
	p_val	avg_log2FC	pct.1	pct.2	p_val_adj
PROM1	6.20115e-177	6.52319	1	0	1.4688e-172
FAM95B1	1.52038e-58	2.4935	0.719	0.184	3.60116e-54
PCDH15	3.56898e-58	2.1266	0.799	0.257	8.45349e-54
ANKRD20A8P	1.62142e-51	2.26714	0.783	0.347	3.8405e-47
SCN1A	1.94965e-51	1.78004	0.76	0.245	4.61793e-47
LOC90499	6.65738e-47	1.77198	0.617	0.15	1.57687e-42
DPP6	2.71609e-44	1.45395	0.77	0.285	6.43334e-40
ANKRD20A1	2.40542e-42	1.95685	0.754	0.352	5.69747e-38
NTRK3	3.57155e-42	2.45008	0.665	0.248	8.45957e-38
ANKRD20A12P	1.70207e-41	1.02128	0.665	0.201	4.03153e-37
SLC38A1	1.8115e-41	1.67918	0.735	0.276	4.29072e-37
LHFPL3	2.28053e-41	1.74003	0.792	0.339	5.40167e-37
SORCS3	1.56293e-39	0.815479	0.61	0.155	3.70195e-35
TMSB15A	1.62349e-39	2.19395	0.626	0.184	3.8454e-35
ATP1A3	1.75965e-39	0.752753	0.677	0.199	4.16791e-35
PCDHB2	4.39697e-39	1.57279	0.613	0.182	1.04147e-34
SLIT1	1.92554e-38	1.28578	0.7	0.237	4.56083e-34
COL20A1	1.37435e-37	1.40867	0.722	0.276	3.25529e-33
TRIM24	1.44138e-37	1.43817	0.827	0.467	3.41406e-33
ANKRD20A2	2.13648e-36	1.8278	0.725	0.332	5.06046e-32
CCND2	1.43695e-35	1.27166	0.965	0.63	3.40356e-31
PDGFRA	7.9521e-35	1.80629	0.728	0.352	1.88353e-30
CYP4F35P	8.743e-35	0.623973	0.537	0.133	2.07087e-30
SALL3	2.17847e-34	1.15706	0.674	0.243	5.15992e-30
CASK	2.1946e-34	1.51738	0.834	0.535	5.19813e-30
TAGLN3	2.09313e-33	0.731429	0.696	0.246	4.9578e-29
COL11A1	3.14246e-33	1.38351	0.668	0.263	7.44324e-29
TRIB2	4.45553e-33	1.29475	0.958	0.805	1.05534e-28
MYT1	6.76559e-33	1.68647	0.696	0.294	1.6025e-28
CDH10	1.22668e-31	1.14967	0.572	0.173	2.90552e-27
SCG3	1.48175e-31	1.22132	0.843	0.482	3.50968e-27
NKX2-2	1.93591e-31	0.867908	0.661	0.239	4.5854e-27
RNF144A	1.59247e-30	1.12219	0.767	0.44	3.77194e-26
BAI1	4.0153e-30	0.922514	0.575	0.186	9.51065e-26
PLLP	7.04939e-30	0.996234	0.562	0.181	1.66972e-25
MAP3K1	7.8837e-30	1.86249	0.735	0.453	1.86733e-25
SEMA5A	9.54917e-30	1.04504	0.946	0.631	2.26182e-25
CSGALNACT1	2.62597e-29	1.32611	0.569	0.195	6.21987e-25
HMGA1	3.09822e-29	1.12259	0.843	0.551	7.33845e-25
ANKRD20A4	3.68263e-29	1.80156	0.62	0.261	8.72267e-25
ZNF462	4.39954e-29	1.63816	0.895	0.759	1.04208e-24
TIMP4	6.07508e-29	1.20925	0.537	0.159	1.43894e-24
TMOD2	7.01754e-29	0.856211	0.946	0.781	1.66217e-24
BCAT1	8.23565e-29	1.28282	0.837	0.436	1.9507e-24
ZDHHC22	2.4742e-28	0.885407	0.527	0.164	5.86039e-24
TRAF4	2.5991e-28	1.25987	0.821	0.551	6.15623e-24
LPPR1	3.1759e-28	0.827526	0.732	0.303	7.52243e-24
KIF26B	3.97831e-28	1.7111	0.62	0.277	9.42303e-24
FSCN1	6.93309e-28	0.570005	0.974	0.644	1.64217e-23
GPC2	9.98078e-28	1.1255	0.585	0.221	2.36405e-23
TRIO	1.17447e-27	0.981198	0.936	0.779	2.78185e-23
RPL6	2.23856e-27	0.777197	1	0.987	5.30226e-23
SYT1	2.72983e-27	0.816993	0.546	0.179	6.46588e-23
BASP1	3.84278e-27	0.808473	0.629	0.234	9.102e-23
ACAP3	5.38269e-27	1.01244	0.645	0.268	1.27494e-22
FBN3	6.3593e-27	0.780466	0.607	0.228	1.50626e-22
WSCD1	9.40531e-27	1.08232	0.684	0.318	2.22774e-22
APOD	9.90186e-27	1.53682	0.594	0.248	2.34535e-22
ARC	1.33649e-26	0.881847	0.613	0.234	3.16562e-22
PXDC1	2.78907e-26	1.01887	0.681	0.336	6.60618e-22
BAMBI	2.85058e-26	0.972089	0.502	0.153	6.7519e-22
GRIN2B	2.87744e-26	0.886563	0.524	0.173	6.8155e-22
XYLT1	3.39903e-26	1.53946	0.607	0.261	8.05095e-22
FAM131B	4.80829e-26	0.561291	0.604	0.223	1.13889e-21
HIST3H2A	1.14987e-25	1.47579	0.572	0.221	2.72357e-21
ANKS1B	1.35262e-25	0.911138	0.591	0.23	3.20381e-21
SLITRK3	1.63374e-25	0.50482	0.527	0.173	3.86966e-21
AGAP1	2.54931e-25	0.586153	0.815	0.453	6.03831e-21
PCDHGC3	7.53753e-25	1.82571	0.856	0.734	1.78534e-20
TACC2	1.00744e-24	1.1396	0.674	0.347	2.38623e-20
LRRK2	1.82728e-24	1.51218	0.588	0.277	4.32809e-20
SCRG1	2.12089e-24	1.3225	0.827	0.611	5.02353e-20
RPL39	3.69515e-24	0.8744	0.978	0.942	8.75234e-20
LRRTM2	4.34603e-24	1.07023	0.735	0.412	1.0294e-19
KCNQ2	1.48852e-23	1.01966	0.636	0.263	3.52571e-19
NUDT11	4.43237e-23	0.572421	0.626	0.254	1.04985e-18
KIAA1549	9.10831e-23	1.06824	0.78	0.487	2.15739e-18
GRIA2	1.27771e-22	0.727003	0.888	0.637	3.02638e-18
GAD1	1.74203e-22	0.754967	0.687	0.316	4.12618e-18
SOX6	1.82597e-22	1.15544	0.837	0.617	4.32499e-18
ELMO1	2.02956e-22	1.39715	0.78	0.546	4.80721e-18
TCEAL2	2.06444e-22	0.879896	0.601	0.255	4.88984e-18
CXXC4	2.9159e-22	1.0004	0.613	0.285	6.90661e-18
ILDR2	3.35189e-22	0.828866	0.661	0.318	7.93928e-18
RPL32	4.55185e-22	0.732124	0.994	0.976	1.07815e-17
EIF3L	1.7656e-21	0.880403	0.939	0.865	4.18201e-17
ZDHHC11	2.65662e-21	0.563464	0.569	0.226	6.29247e-17
DUSP10	2.97351e-21	1.47927	0.559	0.255	7.04307e-17
STMN4	3.1626e-21	0.969084	0.735	0.436	7.49093e-17
RPS11	3.63975e-21	0.885903	0.994	0.976	8.6211e-17
OPCML	3.87479e-21	1.47761	0.55	0.245	9.17783e-17
LOC100506474	4.14324e-21	0.50009	0.553	0.223	9.81368e-17
MMP16	5.18996e-21	1.08836	0.808	0.573	1.22929e-16
EPB41L4A-AS1	5.62939e-21	0.811212	0.725	0.467	1.33338e-16
NOVA1	6.77404e-21	0.893053	0.949	0.872	1.6045e-16
YWHAG	1.378e-20	0.70654	0.933	0.816	3.26392e-16
CCT6A	1.47018e-20	0.74291	0.965	0.923	3.48227e-16
H2AFY2	2.4871e-20	1.07799	0.607	0.272	5.89095e-16
SLC25A6	2.92158e-20	0.828403	0.981	0.934	6.92006e-16
RPL26	3.54226e-20	0.729381	0.984	0.967	8.39019e-16
PLAT	5.90662e-20	0.651109	0.792	0.465	1.39904e-15
ARL4A	1.06319e-19	0.847061	0.709	0.423	2.51827e-15
AGRN	1.31511e-19	0.578102	0.738	0.401	3.11496e-15
MAML2	1.94955e-19	0.814002	0.917	0.781	4.61769e-15
MTSS1L	2.69243e-19	0.636334	0.709	0.422	6.37729e-15
RPL30	2.79069e-19	0.695062	0.984	0.938	6.61002e-15
PDE4B	2.86547e-19	1.5849	0.917	0.766	6.78715e-15
LINC00643	3.67308e-19	0.758335	0.754	0.569	8.70007e-15
SOX10	4.74503e-19	1.03467	0.581	0.292	1.12391e-14
C1orf106	5.17704e-19	1.35931	0.594	0.323	1.22623e-14
PCDH11X	7.13927e-19	1.04935	0.958	0.876	1.69101e-14
CRKL	8.14386e-19	0.658761	0.911	0.724	1.92896e-14
B4GALNT1	8.42885e-19	0.770968	0.575	0.254	1.99646e-14
PDE4D	8.7345e-19	0.907355	0.754	0.462	2.06885e-14
KIF1A	1.04664e-18	0.820395	0.738	0.416	2.47907e-14
MED13L	1.20863e-18	1.00134	0.863	0.651	2.86277e-14
FIBIN	1.24174e-18	1.20301	0.588	0.319	2.94119e-14
GLCCI1	1.27766e-18	0.966828	0.575	0.283	3.02626e-14
CSPG5	1.281e-18	0.88427	0.54	0.239	3.03417e-14
TNR	1.36845e-18	1.5714	0.518	0.237	3.24132e-14
HAS2	1.97113e-18	0.529947	0.553	0.237	4.66881e-14
RPL23A	2.21461e-18	0.898783	0.987	0.991	5.24552e-14
NOTCH1	3.61109e-18	0.703357	0.895	0.653	8.55322e-14
RPL37	3.68974e-18	0.796284	0.965	0.901	8.73953e-14
DISC1	4.25845e-18	1.67819	0.639	0.389	1.00866e-13
PEG3	8.37973e-18	0.945779	0.7	0.412	1.98482e-13
OLIG1	9.13612e-18	0.944244	0.636	0.37	2.16398e-13
HIPK2	1.29389e-17	0.800036	0.933	0.808	3.06471e-13
KIF21B	1.31819e-17	0.55405	0.524	0.234	3.12226e-13
RPS6KL1	1.4104e-17	0.613866	0.543	0.241	3.34067e-13
CLIP2	1.51231e-17	0.812357	0.786	0.535	3.58207e-13
GAB2	1.5139e-17	0.815333	0.626	0.35	3.58582e-13
MTRNR2L2	1.55465e-17	0.661481	1	1	3.68235e-13
INF2	1.59912e-17	0.795865	0.521	0.246	3.78767e-13
BCHE	1.66216e-17	0.924129	0.709	0.418	3.937e-13
CSMD3	2.74401e-17	0.748208	0.601	0.292	6.49946e-13
PCDH17	3.01785e-17	0.83786	0.776	0.54	7.14807e-13
RPS6	3.10824e-17	0.56886	0.997	0.967	7.36217e-13
COL9A1	4.0885e-17	2.39891	0.553	0.314	9.68402e-13
FAM110B	4.3611e-17	0.726209	0.796	0.538	1.03297e-12
ST3GAL6	4.48482e-17	0.721137	0.665	0.383	1.06227e-12
PSD3	5.92667e-17	0.802098	0.869	0.662	1.40379e-12
MTRNR2L6	6.43806e-17	0.688382	1	0.991	1.52492e-12
RPS21	8.15794e-17	0.818148	0.927	0.814	1.93229e-12
TMEM178B	9.034e-17	0.731805	0.722	0.451	2.13979e-12
PHLDA1	9.74352e-17	0.530188	0.994	0.932	2.30785e-12
PCDHGC4	9.94666e-17	3.01811	0.527	0.312	2.35597e-12
ZNF664	1.23018e-16	0.639851	0.93	0.777	2.9138e-12
MTRNR2L1	1.43369e-16	0.589537	1	0.998	3.39584e-12
PLK2	1.50461e-16	1.15546	0.562	0.281	3.56383e-12
RPS3A	1.63076e-16	0.759645	1	0.995	3.86262e-12
MCM7	1.93263e-16	0.558453	0.808	0.538	4.57763e-12
RPL14	2.38542e-16	0.672354	0.987	0.943	5.65009e-12
REV3L	3.57759e-16	0.725009	0.904	0.759	8.47387e-12
ZFAS1	3.63276e-16	0.826408	0.901	0.776	8.60455e-12
IGF2BP3	4.098e-16	0.524759	0.581	0.272	9.70652e-12
CADM3	4.59682e-16	0.669183	0.562	0.261	1.0888e-11
RPL13AP5	5.03702e-16	0.660685	0.958	0.887	1.19307e-11
CHST11	6.57447e-16	1.15898	0.623	0.356	1.55723e-11
RPL27	8.94637e-16	0.626442	0.987	0.96	2.11904e-11
RPL36A	9.23964e-16	0.782478	0.974	0.932	2.1885e-11
BCAN	1.01675e-15	0.788333	0.847	0.608	2.40827e-11
HNRNPA1	1.20619e-15	0.793045	0.981	0.982	2.85697e-11
PEAK1	1.30271e-15	0.767905	0.895	0.721	3.0856e-11
TUBB4A	1.34968e-15	0.550362	0.505	0.239	3.19685e-11
RPS17	2.47214e-15	0.865539	0.965	0.947	5.8555e-11
RPS17L	2.47214e-15	0.865539	0.965	0.947	5.8555e-11
MET	2.69961e-15	4.53466	0.502	0.328	6.39428e-11
FLOT2	2.93778e-15	0.666482	0.805	0.573	6.95842e-11
KLHL5	3.17602e-15	0.672063	0.799	0.628	7.52273e-11
VANGL2	4.76434e-15	0.588336	0.789	0.56	1.12848e-10
KANK1	6.10125e-15	0.66826	0.847	0.619	1.44514e-10
JAG1	6.1295e-15	0.71003	0.725	0.46	1.45183e-10
ODC1	6.21139e-15	0.984853	0.885	0.693	1.47123e-10
SNX22	6.33364e-15	0.65937	0.789	0.617	1.50019e-10
MYADM	9.15878e-15	1.27753	0.831	0.648	2.16935e-10
C8orf46	9.2096e-15	0.771691	0.569	0.316	2.18139e-10
RPL7A	9.24182e-15	0.633223	0.984	0.978	2.18902e-10
GNB2L1	9.68927e-15	0.549549	1	0.982	2.295e-10
KLF12	1.28832e-14	0.662517	0.792	0.555	3.05152e-10
RPS5	1.3015e-14	0.618067	0.978	0.945	3.08273e-10
RPSA	1.40163e-14	0.636059	0.994	0.958	3.31991e-10
MTRNR2L8	1.42626e-14	0.542149	1	1	3.37824e-10
SNHG5	1.43885e-14	0.932045	0.831	0.682	3.40806e-10
SMS	1.51196e-14	0.675391	0.741	0.465	3.58122e-10
DNM3	1.75078e-14	0.802512	0.665	0.401	4.14689e-10
MTRNR2L10	1.85412e-14	0.554955	1	0.998	4.39167e-10
CTIF	2.11149e-14	0.773078	0.585	0.308	5.00128e-10
DPYSL4	2.21604e-14	0.613312	0.696	0.436	5.24892e-10
RAB31	3.28108e-14	0.505288	0.901	0.659	7.77156e-10
RPL10	4.43054e-14	0.528499	1	0.995	1.04942e-09
SNHG1	4.98101e-14	0.604497	0.773	0.564	1.1798e-09
EPN2	6.80223e-14	1.12051	0.933	0.832	1.61118e-09
CCND1	7.7498e-14	1.98629	0.741	0.599	1.83562e-09
RPL23	8.50173e-14	0.692518	0.99	0.96	2.01372e-09
COTL1	8.88519e-14	0.649513	0.882	0.726	2.10455e-09
B3GAT1	9.91783e-14	0.551728	0.61	0.328	2.34914e-09
RPS8	1.13678e-13	0.590566	0.994	0.967	2.69258e-09
TSPYL2	1.18316e-13	1.23321	0.684	0.462	2.80243e-09
RPS10	1.51231e-13	0.522409	0.978	0.942	3.58205e-09
RPL24	1.71611e-13	0.666714	0.994	0.947	4.06478e-09
SSR2	1.86859e-13	0.671112	0.952	0.887	4.42593e-09
ARHGEF2	2.22248e-13	0.783582	0.776	0.52	5.26418e-09
RPL18	2.24482e-13	0.600956	0.99	0.973	5.31709e-09
RPL13	2.31815e-13	0.677233	1	0.996	5.49077e-09
ANKRD36BP1	2.35188e-13	0.808399	0.818	0.62	5.57066e-09
RPS15A	2.50715e-13	0.687006	0.994	0.973	5.93844e-09
EIF3H	2.5227e-13	0.782971	0.942	0.87	5.97526e-09
RPL4	2.98019e-13	0.68725	0.997	0.978	7.05888e-09
ENO2	3.02145e-13	0.88542	0.917	0.732	7.1566e-09
RPS16	3.10313e-13	0.719657	0.981	0.945	7.35007e-09
ATP2B4	3.42286e-13	2.49358	0.754	0.615	8.10738e-09
GAS5	3.6112e-13	1.53289	0.901	0.849	8.55348e-09
RPS18	3.66191e-13	0.588019	0.99	0.989	8.6736e-09
LOC150622	3.91593e-13	0.566781	0.773	0.615	9.27528e-09
SEMA3E	4.10287e-13	2.63831	0.578	0.4	9.71806e-09
PODXL2	4.27967e-13	0.850472	0.629	0.354	1.01368e-08
LINC00461	4.32603e-13	0.74023	0.783	0.533	1.02466e-08
RPL17	4.86917e-13	0.521877	0.997	0.985	1.15331e-08
THOC5	5.35134e-13	0.539466	0.508	0.265	1.26752e-08
RPL18A	6.27851e-13	0.730272	0.994	0.982	1.48713e-08
IDS	6.36277e-13	0.533036	0.987	0.949	1.50709e-08
ASTN1	7.19519e-13	0.681569	0.786	0.566	1.70425e-08
KLHL7	8.3578e-13	0.643686	0.792	0.604	1.97963e-08
CREBRF	8.64798e-13	0.774635	0.569	0.345	2.04836e-08
TTYH1	1.02302e-12	0.563106	0.69	0.401	2.42313e-08
SLC4A7	1.02351e-12	0.524955	0.738	0.451	2.42428e-08
CTNND2	1.5113e-12	0.733561	0.76	0.571	3.57967e-08
C1orf21	1.99378e-12	1.09365	0.757	0.586	4.72248e-08
ZNF281	2.06635e-12	0.790139	0.613	0.394	4.89437e-08
KPNA2	2.09583e-12	0.886348	0.665	0.44	4.96419e-08
UCHL1	2.40309e-12	0.67294	0.859	0.768	5.69197e-08
RPS20	3.12898e-12	0.594629	0.99	0.949	7.41131e-08
LOC728190	3.31357e-12	0.839295	0.719	0.48	7.84852e-08
RPL5	4.12717e-12	0.589915	0.997	0.993	9.77562e-08
MEGF10	5.57627e-12	0.75402	0.524	0.286	1.32079e-07
PHLPP1	6.02323e-12	0.62425	0.655	0.423	1.42666e-07
TOMM20	7.27701e-12	1.00303	0.936	0.838	1.72363e-07
NLGN2	7.35386e-12	0.507964	0.732	0.533	1.74184e-07
MAGI2	7.63354e-12	0.621573	0.783	0.593	1.80808e-07
CTHRC1	8.10075e-12	0.747056	0.629	0.369	1.91874e-07
SHMT2	8.91671e-12	0.584614	0.751	0.542	2.11201e-07
SNHG16	1.13761e-11	0.628613	0.93	0.876	2.69453e-07
RPL29	1.36909e-11	0.513446	0.984	0.976	3.24282e-07
NCALD	1.43338e-11	1.04743	0.597	0.392	3.3951e-07
FIP1L1	1.87519e-11	0.804704	0.805	0.626	4.44158e-07
SCFD2	1.92258e-11	0.628507	0.53	0.308	4.55383e-07
TSPAN11	1.9708e-11	0.710044	0.521	0.307	4.66805e-07
TMSB10	2.02581e-11	0.528731	0.994	0.976	4.79834e-07
ZNF107	2.09736e-11	0.618529	0.53	0.296	4.96781e-07
KAT7	2.41959e-11	0.693712	0.879	0.741	5.73103e-07
GPR155	2.44139e-11	0.764894	0.952	0.87	5.78268e-07
ANK3	3.18992e-11	0.67733	0.518	0.297	7.55565e-07
ADAR	3.7875e-11	0.803493	0.914	0.856	8.97108e-07
DOCK4	4.01119e-11	1.03169	0.639	0.449	9.5009e-07
SMARCA4	4.0551e-11	0.516326	0.914	0.849	9.60491e-07
TMEM206	4.05626e-11	0.775254	0.661	0.453	9.60765e-07
PTP4A1	4.37594e-11	0.625762	0.942	0.876	1.03648e-06
LSAMP	4.7119e-11	0.629267	0.907	0.861	1.11606e-06
PLK1S1	5.82028e-11	0.918778	0.639	0.425	1.37859e-06
FLJ12825	6.16482e-11	1.07149	0.521	0.338	1.4602e-06
MDGA2	6.66201e-11	0.655686	0.508	0.276	1.57796e-06
MMD	8.35621e-11	0.628068	0.527	0.305	1.97925e-06
INPP5F	8.73245e-11	0.573823	0.728	0.513	2.06837e-06
NTM	8.95397e-11	0.594286	0.502	0.268	2.12084e-06
RAB3GAP2	1.31568e-10	0.705757	0.837	0.624	3.11632e-06
GPR82	1.33605e-10	0.908057	0.923	0.859	3.16458e-06
CLIP3	1.3453e-10	0.610967	0.93	0.825	3.18649e-06
CEP170	1.39412e-10	0.829391	0.904	0.827	3.30211e-06
SATB2	1.41131e-10	0.802965	0.53	0.323	3.34283e-06
PLCB4	1.47189e-10	1.08061	0.601	0.401	3.48631e-06
EIF4B	1.73568e-10	0.672256	0.955	0.874	4.11112e-06
DNMT3A	1.89592e-10	0.706508	0.601	0.381	4.49069e-06
SPRY4	1.97253e-10	0.789622	0.831	0.686	4.67214e-06
KDM5B	2.05638e-10	0.859806	0.808	0.661	4.87075e-06
POM121C	2.11075e-10	0.595044	0.812	0.633	4.99952e-06
MRPL9	2.46871e-10	0.528143	0.725	0.54	5.84739e-06
TNFRSF10B	2.52508e-10	1.26623	0.738	0.597	5.9809e-06
EEF1G	2.61623e-10	0.584981	0.994	0.987	6.19679e-06
SRGAP2	2.8429e-10	0.612382	0.812	0.641	6.7337e-06
MRPS31P5	2.86604e-10	0.547814	0.719	0.544	6.7885e-06
MEG3	3.16652e-10	0.999457	0.872	0.83	7.50023e-06
EEF2	3.17658e-10	0.508629	1	0.993	7.52406e-06
HIST1H1E	3.33053e-10	1.24662	0.569	0.372	7.8887e-06
NSA2	3.35895e-10	0.582862	0.856	0.657	7.95601e-06
GAL3ST4	3.61447e-10	0.641295	0.661	0.487	8.56124e-06
PFKP	4.70541e-10	0.550881	0.54	0.31	1.11452e-05
HNRNPA1L2	5.17099e-10	0.524841	0.684	0.496	1.2248e-05
AKAP6	6.92547e-10	0.595975	0.661	0.443	1.64037e-05
SFT2D2	7.80351e-10	0.720129	0.546	0.354	1.84834e-05
FAM115A	9.33695e-10	0.790731	0.863	0.761	2.21155e-05
FAM5C	1.13996e-09	0.770122	0.649	0.445	2.70011e-05
ZMYND8	1.22762e-09	0.703939	0.751	0.584	2.90774e-05
EP300	1.43135e-09	0.515057	0.869	0.715	3.3903e-05
PHF12	1.73265e-09	0.621016	0.7	0.5	4.10396e-05
VMA21	1.83039e-09	0.814722	0.859	0.81	4.33546e-05
PTPRD	1.92241e-09	0.711934	0.748	0.584	4.55341e-05
RPS19	2.24967e-09	0.647031	0.997	0.984	5.32857e-05
SV2A	2.49987e-09	0.765615	0.722	0.558	5.9212e-05
TMEM18	3.02777e-09	0.716763	0.604	0.418	7.17157e-05
SREBF2	3.03907e-09	0.707596	0.7	0.504	7.19835e-05
TTL	3.79563e-09	0.560575	0.716	0.553	8.99034e-05
LITAF	4.3218e-09	0.670536	0.562	0.359	0.000102366
ZKSCAN1	4.3653e-09	0.544828	0.958	0.885	0.000103397
STK10	5.5879e-09	0.502948	0.668	0.511	0.000132355
ST7	6.26845e-09	0.947082	0.556	0.38	0.000148474
TMPO	6.4385e-09	0.50332	0.78	0.653	0.000152502
PMP2	7.25279e-09	0.802523	0.847	0.71	0.000171789
ATP1B1	9.03092e-09	0.801809	0.76	0.606	0.000213906
PAG1	1.02037e-08	0.697815	0.847	0.712	0.000241684
CAV2	1.11794e-08	1.55624	0.693	0.569	0.000264795
PGAP1	1.25433e-08	0.72713	0.891	0.803	0.0002971
AEN	1.29997e-08	0.706327	0.55	0.352	0.000307911
C17orf76-AS1	1.62594e-08	0.546598	0.955	0.887	0.00038512
GPR161	1.75712e-08	0.749074	0.789	0.701	0.000416191
AMOTL2	2.10773e-08	0.582458	0.597	0.407	0.000499236
CEP95	2.80277e-08	0.618529	0.681	0.513	0.000663863
RPL10A	2.90502e-08	0.550454	0.984	0.987	0.000688082
TP53BP2	3.05389e-08	0.558341	0.706	0.524	0.000723344
KBTBD2	3.08212e-08	0.57077	0.684	0.516	0.00073003
DNAJB5	3.16788e-08	0.541116	0.649	0.482	0.000750343
TIMM9	4.60066e-08	0.673072	0.534	0.347	0.00108971
BAIAP2	5.12719e-08	0.95069	0.55	0.359	0.00121443
WNT7B	5.69261e-08	1.19441	0.741	0.661	0.00134835
MAP4K5	6.45485e-08	0.560041	0.796	0.619	0.0015289
FOXRED2	6.55536e-08	0.565287	0.866	0.777	0.0015527
ZNF611	7.58259e-08	0.900221	0.505	0.327	0.00179601
PCNXL2	9.43248e-08	0.59398	0.601	0.422	0.00223418
ZCCHC24	9.51913e-08	0.714422	0.668	0.533	0.0022547
CHRM3	1.45884e-07	0.781356	0.971	0.936	0.00345541
BZW2	1.67051e-07	0.541594	0.671	0.518	0.00395676
WDR26	2.04456e-07	0.872846	0.645	0.504	0.00484276
ZDHHC20	2.26226e-07	0.515632	0.658	0.52	0.0053584
GPR137B	2.40606e-07	0.706217	0.537	0.343	0.005699
MXD1	3.38757e-07	0.509655	0.572	0.396	0.0080238
LOC441666	3.57043e-07	0.530816	0.783	0.684	0.00845692
UNK	3.64269e-07	1.00631	0.61	0.487	0.00862807
SNHG6	4.0713e-07	0.518701	0.796	0.661	0.00964327
DDX24	4.37372e-07	0.627532	0.796	0.668	0.0103596
HCG18	4.39584e-07	0.518048	0.853	0.732	0.010412
ZNF92	4.70871e-07	0.539883	0.518	0.338	0.011153
KGFLP2	5.10917e-07	0.512497	0.562	0.387	0.0121016
ZNF277	5.56135e-07	0.664289	0.543	0.365	0.0131726
DDX41	6.79082e-07	0.748493	0.684	0.496	0.0160847
GOLGA8A	7.37418e-07	0.540863	0.767	0.619	0.0174665
GOLM1	9.37148e-07	0.680584	0.911	0.786	0.0221973
CDKAL1	9.61776e-07	1.33583	0.885	0.832	0.0227806
KANSL1	1.01613e-06	0.678369	0.856	0.745	0.024068
DAP3	1.07414e-06	0.551665	0.805	0.703	0.0254421
SYT11	1.09036e-06	0.592507	0.997	0.98	0.0258263
DTX2	1.18435e-06	0.758436	0.505	0.352	0.0280525
SNHG4	1.24985e-06	0.707112	0.671	0.54	0.0296041
TMEM241	1.54297e-06	0.895172	0.69	0.577	0.0365469
IPO9	1.5734e-06	0.520636	0.978	0.976	0.0372675
RGMB	1.65905e-06	0.59136	0.738	0.606	0.0392963
DNAJC1	2.07385e-06	0.551146	0.581	0.418	0.0491212

## Sheet: PROM1+_GO_enr
	ONTOLOGY	ID	Description	GeneRatio	BgRatio	pvalue	p.adjust	qvalue	geneID	Count
GO:0006613	BP	GO:0006613	cotranslational protein targeting to membrane	37/300	110/18862	2.77495e-39	9.11571e-36	8.13791e-36	RPL6/RPL39/RPL32/RPS11/RPL26/RPL30/RPL23A/RPL37/RPS6/RPS21/RPS3A/RPL14/RPL27/RPL36A/RPS17/RPL7A/RPS5/RPSA/RPL10/RPL23/RPS8/RPS10/RPL24/SSR2/RPL18/RPL13/RPS15A/RPL4/RPS16/RPS18/RPL17/RPL18A/RPS20/RPL5/RPL29/RPS19/RPL10A	37
GO:0006614	BP	GO:0006614	SRP-dependent cotranslational protein targeting to membrane	36/300	105/18862	1.37188e-38	2.25331e-35	2.0116e-35	RPL6/RPL39/RPL32/RPS11/RPL26/RPL30/RPL23A/RPL37/RPS6/RPS21/RPS3A/RPL14/RPL27/RPL36A/RPS17/RPL7A/RPS5/RPSA/RPL10/RPL23/RPS8/RPS10/RPL24/RPL18/RPL13/RPS15A/RPL4/RPS16/RPS18/RPL17/RPL18A/RPS20/RPL5/RPL29/RPS19/RPL10A	36
GO:0000184	BP	GO:0000184	nuclear-transcribed mRNA catabolic process, nonsense-mediated decay	37/300	120/18862	1.15416e-37	1.26381e-34	1.12825e-34	RPL6/RPL39/RPL32/RPS11/RPL26/RPL30/RPL23A/RPL37/RPS6/RPS21/RPS3A/RPL14/RPL27/RPL36A/RPS17/RPL7A/RPS5/RPSA/CTIF/RPL10/RPL23/RPS8/RPS10/RPL24/RPL18/RPL13/RPS15A/RPL4/RPS16/RPS18/RPL17/RPL18A/RPS20/RPL5/RPL29/RPS19/RPL10A	37
GO:0072599	BP	GO:0072599	establishment of protein localization to endoplasmic reticulum	37/300	124/18862	4.6041e-37	3.78112e-34	3.37553e-34	RPL6/RPL39/RPL32/RPS11/RPL26/RPL30/RPL23A/RPL37/RPS6/RPS21/RPS3A/RPL14/RPL27/RPL36A/RPS17/RPL7A/RPS5/RPSA/RPL10/RPL23/RPS8/RPS10/RPL24/RPL18/RPL13/RPS15A/RPL4/RPS16/RPS18/RPL17/RPL18A/RPS20/RPL5/RPL29/RAB3GAP2/RPS19/RPL10A	37
GO:0045047	BP	GO:0045047	protein targeting to ER	36/300	120/18862	3.56342e-36	2.34117e-33	2.09004e-33	RPL6/RPL39/RPL32/RPS11/RPL26/RPL30/RPL23A/RPL37/RPS6/RPS21/RPS3A/RPL14/RPL27/RPL36A/RPS17/RPL7A/RPS5/RPSA/RPL10/RPL23/RPS8/RPS10/RPL24/RPL18/RPL13/RPS15A/RPL4/RPS16/RPS18/RPL17/RPL18A/RPS20/RPL5/RPL29/RPS19/RPL10A	36
GO:0070972	BP	GO:0070972	protein localization to endoplasmic reticulum	38/300	152/18862	8.46442e-35	4.63427e-32	4.13717e-32	RPL6/LRRK2/RPL39/RPL32/RPS11/RPL26/RPL30/RPL23A/RPL37/RPS6/RPS21/RPS3A/RPL14/RPL27/RPL36A/RPS17/RPL7A/RPS5/RPSA/RPL10/RPL23/RPS8/RPS10/RPL24/RPL18/RPL13/RPS15A/RPL4/RPS16/RPS18/RPL17/RPL18A/RPS20/RPL5/RPL29/RAB3GAP2/RPS19/RPL10A	38
GO:0006413	BP	GO:0006413	translational initiation	40/300	193/18862	4.11331e-33	1.76828e-30	1.5786e-30	RPL6/RPL39/RPL32/EIF3L/RPS11/RPL26/RPL30/RPL23A/RPL37/RPS6/RPS21/RPS3A/RPL14/RPL27/RPL36A/RPS17/RPL7A/RPS5/RPSA/CTIF/RPL10/RPL23/RPS8/RPS10/RPL24/RPL18/RPL13/RPS15A/EIF3H/RPL4/RPS16/RPS18/RPL17/RPL18A/RPS20/RPL5/RPL29/EIF4B/RPS19/RPL10A	40
GO:0019083	BP	GO:0019083	viral transcription	39/300	180/18862	4.30631e-33	1.76828e-30	1.5786e-30	RPL6/RPL39/RPL32/RPS11/RPL26/RPL30/RPL23A/RPL37/RPS6/RPS21/RPS3A/RPL14/RPL27/RPL36A/RPS17/RPL7A/RPS5/RPSA/RPL10/RPL23/RPS8/RPS10/RPL24/RPL18/RPL13/RPS15A/RPL4/RPS16/RPS18/RPL17/RPL18A/RPS20/RPL5/RPL29/SMARCA4/POM121C/EP300/RPS19/RPL10A	39
GO:0006612	BP	GO:0006612	protein targeting to membrane	41/300	211/18862	9.97104e-33	3.63943e-30	3.24904e-30	ZDHHC22/RPL6/RPL39/RPL32/ZDHHC11/RPS11/RPL26/RPL30/RPL23A/RPL37/RPS6/RPS21/RPS3A/RPL14/RPL27/RPL36A/RPS17/RPL7A/RPS5/RPSA/RPL10/RPL23/RPS8/RPS10/RPL24/SSR2/RPL18/RPL13/RPS15A/RPL4/RPS16/RPS18/RPL17/RPL18A/RPS20/RPL5/RPL29/ANK3/RPS19/RPL10A/ZDHHC20	41
GO:0019080	BP	GO:0019080	viral gene expression	40/300	198/18862	1.20287e-32	3.95143e-30	3.52757e-30	RPL6/RPL39/RPL32/EIF3L/RPS11/RPL26/RPL30/RPL23A/RPL37/RPS6/RPS21/RPS3A/RPL14/RPL27/RPL36A/RPS17/RPL7A/RPS5/RPSA/RPL10/RPL23/RPS8/RPS10/RPL24/RPL18/RPL13/RPS15A/RPL4/RPS16/RPS18/RPL17/RPL18A/RPS20/RPL5/RPL29/SMARCA4/POM121C/EP300/RPS19/RPL10A	40
GO:0090150	BP	GO:0090150	establishment of protein localization to membrane	47/300	354/18862	1.16588e-29	3.48174e-27	3.10826e-27	ZDHHC22/RPL6/RPL39/RPL32/ZDHHC11/RPS11/YWHAG/RPL26/RPL30/RPL23A/RPL37/RPS6/RPS21/RPS3A/RPL14/RPL27/RPL36A/RPS17/RPL7A/RPS5/RPSA/RAB31/RPL10/RPL23/RPS8/RPS10/RPL24/SSR2/RPL18/RPL13/RPS15A/RPL4/RPS16/RPS18/RPL17/RPL18A/RPS20/RPL5/RPL29/ANK3/RAB3GAP2/RPS19/ATP1B1/RPL10A/TP53BP2/TIMM9/ZDHHC20	47
GO:0000956	BP	GO:0000956	nuclear-transcribed mRNA catabolic process	37/300	208/18862	3.93706e-28	1.07777e-25	9.62162e-26	RPL6/RPL39/RPL32/RPS11/RPL26/RPL30/RPL23A/RPL37/RPS6/RPS21/RPS3A/RPL14/RPL27/RPL36A/RPS17/RPL7A/RPS5/RPSA/CTIF/RPL10/RPL23/RPS8/RPS10/RPL24/RPL18/RPL13/RPS15A/RPL4/RPS16/RPS18/RPL17/RPL18A/RPS20/RPL5/RPL29/RPS19/RPL10A	37
GO:0006605	BP	GO:0006605	protein targeting	48/300	441/18862	2.42124e-26	6.11829e-24	5.46201e-24	ZDHHC22/RPL6/LRRK2/RPL39/RPL32/ZDHHC11/RPS11/YWHAG/SLC25A6/RPL26/RPL30/RPL23A/RPL37/RPS6/RPS21/RPS3A/RPL14/RPL27/RPL36A/RPS17/RPL7A/RPS5/RPSA/RPL10/RPL23/RPS8/RPS10/RPL24/SSR2/RPL18/RPL13/RPS15A/RPL4/RPS16/RPS18/RPL17/RPL18A/RPS20/RPL5/TOMM20/RPL29/ANK3/AKAP6/RPS19/SREBF2/RPL10A/TIMM9/ZDHHC20	48
GO:0006402	BP	GO:0006402	mRNA catabolic process	38/300	375/18862	7.09141e-20	1.66395e-17	1.48546e-17	RPL6/RPL39/RPL32/RPS11/RPL26/RPL30/RPL23A/RPL37/RPS6/RPS21/RPS3A/RPL14/IGF2BP3/RPL27/RPL36A/RPS17/RPL7A/RPS5/RPSA/CTIF/RPL10/RPL23/RPS8/RPS10/RPL24/RPL18/RPL13/RPS15A/RPL4/RPS16/RPS18/RPL17/RPL18A/RPS20/RPL5/RPL29/RPS19/RPL10A	38
GO:0006401	BP	GO:0006401	RNA catabolic process	38/300	414/18862	2.14169e-18	4.6903e-16	4.1872e-16	RPL6/RPL39/RPL32/RPS11/RPL26/RPL30/RPL23A/RPL37/RPS6/RPS21/RPS3A/RPL14/IGF2BP3/RPL27/RPL36A/RPS17/RPL7A/RPS5/RPSA/CTIF/RPL10/RPL23/RPS8/RPS10/RPL24/RPL18/RPL13/RPS15A/RPL4/RPS16/RPS18/RPL17/RPL18A/RPS20/RPL5/RPL29/RPS19/RPL10A	38
GO:0002181	BP	GO:0002181	cytoplasmic translation	19/300	102/18862	2.33024e-15	4.78427e-13	4.27108e-13	RPL6/RPL39/RPL32/EIF3L/RPL26/RPL30/RPS21/RPL36A/RPSA/RPL24/RPL18/EIF3H/RPL17/RPL18A/RPL29/EIF4B/EEF2/RPL10A/UNK	19
GO:0050808	BP	GO:0050808	synapse organization	24/300	412/18862	5.0437e-08	9.74621e-06	8.70078e-06	PCDHB2/SLIT1/ARC/GRIN2B/SLITRK3/PCDHGC3/LRRK2/LRRTM2/AGRN/CRKL/KIF1A/TNR/DISC1/PCDH17/PCDHGC4/BCAN/DNM3/SEMA3E/CTNND2/NLGN2/ANK3/ZMYND8/PTPRD/WNT7B	24
GO:0042254	BP	GO:0042254	ribosome biogenesis	20/300	307/18862	1.13706e-07	2.07514e-05	1.85255e-05	RPL6/RPL26/RPL23A/RPS6/RPS21/RPL14/RPL27/RPS17/RPL7A/RPS5/RPSA/RPL10/RPS8/RPS10/RPL24/RPS16/RPL5/NSA2/RPS19/RPL10A	20
GO:0042273	BP	GO:0042273	ribosomal large subunit biogenesis	10/300	72/18862	2.0023e-07	3.46188e-05	3.09054e-05	RPL6/RPL26/RPL23A/RPL14/RPL7A/RPL10/RPL24/RPL5/NSA2/RPL10A	10
GO:0022613	BP	GO:0022613	ribonucleoprotein complex biogenesis	24/300	473/18862	6.34119e-07	0.000104154	9.29818e-05	RPL6/EIF3L/RPL26/RPL23A/RPS6/RPS21/RPL14/RPL27/RPS17/RPL7A/RPS5/RPSA/RPL10/RPS8/RPS10/RPL24/EIF3H/RPS16/RPL5/ADAR/EIF4B/NSA2/RPS19/RPL10A	24
GO:0042255	BP	GO:0042255	ribosome assembly	9/300	64/18862	7.39185e-07	0.00011563	0.000103227	RPL6/RPL23A/RPS5/RPSA/RPL10/RPS10/RPL24/RPL5/RPS19	9
GO:0042274	BP	GO:0042274	ribosomal small subunit biogenesis	9/300	75/18862	2.89299e-06	0.000431976	0.00038564	RPS6/RPS21/RPS17/RPS5/RPSA/RPS8/RPS10/RPS16/RPS19	9
GO:0044091	BP	GO:0044091	membrane biogenesis	7/300	41/18862	3.39526e-06	0.000484932	0.000432915	FLOT2/NLGN2/ANK3/CLIP3/PTPRD/CAV2/SYT11	7
GO:0050654	BP	GO:0050654	chondroitin sulfate proteoglycan metabolic process	7/300	43/18862	4.73592e-06	0.000648228	0.000578696	CSGALNACT1/XYLT1/CSPG5/CHST11/BCAN/B3GAT1/IDS	7
GO:1900117	BP	GO:1900117	regulation of execution phase of apoptosis	6/300	29/18862	5.37495e-06	0.000706269	0.00063051	MTRNR2L2/MTRNR2L6/MTRNR2L1/MTRNR2L8/MTRNR2L10/TP53BP2	6
GO:0050650	BP	GO:0050650	chondroitin sulfate proteoglycan biosynthetic process	6/300	30/18862	6.6294e-06	0.000837599	0.000747754	CSGALNACT1/XYLT1/CSPG5/CHST11/BCAN/B3GAT1	6
GO:0050805	BP	GO:0050805	negative regulation of synaptic transmission	8/300	66/18862	9.62489e-06	0.00117103	0.00104542	SORCS3/ARC/LRRK2/TNR/BCHE/PCDH17/PLK2/SYT11	8
GO:0006029	BP	GO:0006029	proteoglycan metabolic process	9/300	87/18862	1.00017e-05	0.00117342	0.00104755	COL11A1/CSGALNACT1/XYLT1/CSPG5/CHST11/BCAN/B3GAT1/IDS/GAL3ST4	9
GO:1900118	BP	GO:1900118	negative regulation of execution phase of apoptosis	5/300	21/18862	1.62532e-05	0.0018411	0.00164361	MTRNR2L2/MTRNR2L6/MTRNR2L1/MTRNR2L8/MTRNR2L10	5
GO:0071709	BP	GO:0071709	membrane assembly	6/300	36/18862	2.00708e-05	0.00219776	0.00196201	FLOT2/NLGN2/ANK3/PTPRD/CAV2/SYT11	6
GO:0050807	BP	GO:0050807	regulation of synapse organization	13/300	204/18862	2.46158e-05	0.00260848	0.00232868	SLIT1/ARC/GRIN2B/SLITRK3/LRRK2/LRRTM2/AGRN/KIF1A/DISC1/DNM3/NLGN2/ZMYND8/PTPRD	13
GO:0060996	BP	GO:0060996	dendritic spine development	9/300	98/18862	2.63462e-05	0.0027046	0.00241449	ARC/LRRK2/KIF1A/DISC1/PLK2/DNM3/CTNND2/SRGAP2/ZMYND8	9
GO:0030204	BP	GO:0030204	chondroitin sulfate metabolic process	6/300	38/18862	2.76976e-05	0.0027126	0.00242163	CSGALNACT1/XYLT1/CSPG5/CHST11/BCAN/IDS	6
GO:0035641	BP	GO:0035641	locomotory exploration behavior	4/300	12/18862	2.80756e-05	0.0027126	0.00242163	LRRK2/GAD1/TNR/NLGN2	4
GO:0030206	BP	GO:0030206	chondroitin sulfate biosynthetic process	5/300	25/18862	4.02789e-05	0.00370135	0.00330432	CSGALNACT1/XYLT1/CSPG5/CHST11/BCAN	5
GO:0050803	BP	GO:0050803	regulation of synapse structure or activity	13/300	214/18862	4.05627e-05	0.00370135	0.00330432	SLIT1/ARC/GRIN2B/SLITRK3/LRRK2/LRRTM2/AGRN/KIF1A/DISC1/DNM3/NLGN2/ZMYND8/PTPRD	13
GO:0030203	BP	GO:0030203	glycosaminoglycan metabolic process	11/300	158/18862	4.65117e-05	0.00412948	0.00368653	CSGALNACT1/GPC2/XYLT1/AGRN/CSPG5/HAS2/ST3GAL6/CHST11/BCAN/B3GAT1/IDS	11
GO:0010810	BP	GO:0010810	regulation of cell-substrate adhesion	13/300	218/18862	4.91101e-05	0.00424544	0.00379005	CASK/APOD/CRKL/CSPG5/HAS2/NOTCH1/DISC1/PEAK1/KANK1/JAG1/MYADM/SEMA3E/SPRY4	13
GO:0006024	BP	GO:0006024	glycosaminoglycan biosynthetic process	9/300	107/18862	5.29952e-05	0.00446383	0.00398501	CSGALNACT1/GPC2/XYLT1/AGRN/CSPG5/HAS2/ST3GAL6/CHST11/BCAN	9
GO:0099173	BP	GO:0099173	postsynapse organization	11/300	161/18862	5.52221e-05	0.00447443	0.00399448	ARC/GRIN2B/LRRK2/LRRTM2/CRKL/KIF1A/DNM3/CTNND2/NLGN2/ZMYND8/PTPRD	11
GO:0030166	BP	GO:0030166	proteoglycan biosynthetic process	7/300	62/18862	5.58453e-05	0.00447443	0.00399448	CSGALNACT1/XYLT1/CSPG5/CHST11/BCAN/B3GAT1/GAL3ST4	7
GO:0022618	BP	GO:0022618	ribonucleoprotein complex assembly	13/300	224/18862	6.48633e-05	0.00507324	0.00452905	RPL6/EIF3L/RPL23A/RPS5/RPSA/RPL10/RPS10/RPL24/EIF3H/RPL5/ADAR/EIF4B/RPS19	13
GO:0000027	BP	GO:0000027	ribosomal large subunit assembly	5/300	28/18862	7.16522e-05	0.00547389	0.00488673	RPL6/RPL23A/RPL10/RPL24/RPL5	5
GO:0099175	BP	GO:0099175	regulation of postsynapse organization	8/300	87/18862	7.33974e-05	0.00547978	0.00489199	ARC/GRIN2B/LRRK2/LRRTM2/KIF1A/DNM3/ZMYND8/PTPRD	8
GO:0006364	BP	GO:0006364	rRNA processing	13/300	228/18862	7.76542e-05	0.00566876	0.0050607	RPL26/RPS6/RPS21/RPL14/RPL27/RPS17/RPL7A/RPS8/RPS16/RPL5/NSA2/RPS19/RPL10A	13
GO:0006023	BP	GO:0006023	aminoglycan biosynthetic process	9/300	114/18862	8.69651e-05	0.00619475	0.00553026	CSGALNACT1/GPC2/XYLT1/AGRN/CSPG5/HAS2/ST3GAL6/CHST11/BCAN	9
GO:0071826	BP	GO:0071826	ribonucleoprotein complex subunit organization	13/300	231/18862	8.86311e-05	0.00619475	0.00553026	RPL6/EIF3L/RPL23A/RPS5/RPSA/RPL10/RPS10/RPL24/EIF3H/RPL5/ADAR/EIF4B/RPS19	13
GO:0010812	BP	GO:0010812	negative regulation of cell-substrate adhesion	7/300	67/18862	9.22864e-05	0.00620138	0.00553619	CASK/APOD/NOTCH1/KANK1/JAG1/SEMA3E/SPRY4	7
GO:0050804	BP	GO:0050804	modulation of chemical synaptic transmission	18/300	405/18862	9.25016e-05	0.00620138	0.00553619	SORCS3/SYT1/ARC/GRIN2B/LRRK2/LRRTM2/YWHAG/CSPG5/TNR/DISC1/BCHE/PCDH17/PLK2/NLGN2/PLCB4/ZMYND8/PTPRD/SYT11	18
GO:0099177	BP	GO:0099177	regulation of trans-synaptic signaling	18/300	406/18862	9.54231e-05	0.0062693	0.00559681	SORCS3/SYT1/ARC/GRIN2B/LRRK2/LRRTM2/YWHAG/CSPG5/TNR/DISC1/BCHE/PCDH17/PLK2/NLGN2/PLCB4/ZMYND8/PTPRD/SYT11	18
GO:0006022	BP	GO:0006022	aminoglycan metabolic process	11/300	172/18862	0.000100199	0.00638417	0.00569936	CSGALNACT1/GPC2/XYLT1/AGRN/CSPG5/HAS2/ST3GAL6/CHST11/BCAN/B3GAT1/IDS	11
GO:0106027	BP	GO:0106027	neuron projection organization	8/300	91/18862	0.000101058	0.00638417	0.00569936	ATP1A3/ARC/GRIN2B/LRRK2/KIF1A/DNM3/CTNND2/ZMYND8	8
GO:0016072	BP	GO:0016072	rRNA metabolic process	13/300	238/18862	0.000119597	0.00741277	0.00661763	RPL26/RPS6/RPS21/RPL14/RPL27/RPS17/RPL7A/RPS8/RPS16/RPL5/NSA2/RPS19/RPL10A	13
GO:0010975	BP	GO:0010975	regulation of neuron projection development	18/300	428/18862	0.000183943	0.0111899	0.0099896	NTRK3/SEMA5A/GPC2/ACAP3/ARC/LRRK2/CRKL/KIF1A/TNR/DISC1/CSMD3/KANK1/DNM3/SEMA3E/MAGI2/INPP5F/EP300/PTPRD	18
GO:0035640	BP	GO:0035640	exploration behavior	4/300	19/18862	0.000201327	0.0120247	0.0107349	LRRK2/GAD1/TNR/NLGN2	4
GO:0032272	BP	GO:0032272	negative regulation of protein polymerization	7/300	78/18862	0.000241616	0.0140758	0.0125659	TMSB15A/TMOD2/TUBB4A/KANK1/MYADM/TMSB10/CLIP3	7
GO:0061318	BP	GO:0061318	renal filtration cell differentiation	4/300	20/18862	0.000248522	0.0140758	0.0125659	PROM1/BASP1/JAG1/MAGI2	4
GO:0072112	BP	GO:0072112	glomerular visceral epithelial cell differentiation	4/300	20/18862	0.000248522	0.0140758	0.0125659	PROM1/BASP1/JAG1/MAGI2	4
GO:0060560	BP	GO:0060560	developmental growth involved in morphogenesis	12/300	225/18862	0.000270639	0.0150687	0.0134523	SLIT1/SEMA5A/KIF26B/SYT1/TNR/NOTCH1/DISC1/SEMA3E/MAGI2/KDM5B/TTL/WNT7B	12
GO:1900024	BP	GO:1900024	regulation of substrate adhesion-dependent cell spreading	6/300	57/18862	0.0002827	0.0154778	0.0138176	CRKL/CSPG5/HAS2/KANK1/MYADM/SPRY4	6
GO:0000028	BP	GO:0000028	ribosomal small subunit assembly	4/300	21/18862	0.000303174	0.0160633	0.0143403	RPS5/RPSA/RPS10/RPS19	4
GO:0072311	BP	GO:0072311	glomerular epithelial cell differentiation	4/300	21/18862	0.000303174	0.0160633	0.0143403	PROM1/BASP1/JAG1/MAGI2	4
GO:0097061	BP	GO:0097061	dendritic spine organization	7/300	82/18862	0.000329417	0.0170291	0.0152024	ARC/GRIN2B/LRRK2/KIF1A/DNM3/CTNND2/ZMYND8	7
GO:0034446	BP	GO:0034446	substrate adhesion-dependent cell spreading	8/300	108/18862	0.000331768	0.0170291	0.0152024	CRKL/CSPG5/HAS2/PEAK1/KANK1/MYADM/SPRY4/SRGAP2	8
GO:0016358	BP	GO:0016358	dendrite development	12/300	234/18862	0.000386406	0.0195283	0.0174336	ARC/LRRK2/CRKL/KIF1A/DISC1/CSMD3/PLK2/DNM3/CTNND2/SRGAP2/ZMYND8/PTPRD	12
GO:0032835	BP	GO:0032835	glomerulus development	6/300	62/18862	0.000448166	0.0223064	0.0199137	PROM1/PDGFRA/BASP1/NOTCH1/JAG1/MAGI2	6
GO:0007416	BP	GO:0007416	synapse assembly	10/300	173/18862	0.000463555	0.022728	0.0202901	PCDHB2/SLIT1/SLITRK3/LRRTM2/AGRN/CRKL/PCDH17/DNM3/NLGN2/PTPRD	10
GO:0046847	BP	GO:0046847	filopodium assembly	6/300	63/18862	0.000488817	0.0236142	0.0210812	FSCN1/AGRN/DNM3/TTYH1/SRGAP2/ZMYND8	6
GO:1903510	BP	GO:1903510	mucopolysaccharide metabolic process	8/300	115/18862	0.000506667	0.023653	0.0211158	CSGALNACT1/XYLT1/CSPG5/HAS2/ST3GAL6/CHST11/BCAN/IDS	8
GO:0018230	BP	GO:0018230	peptidyl-L-cysteine S-palmitoylation	4/300	24/18862	0.000518421	0.023653	0.0211158	ZDHHC22/ZDHHC11/CLIP3/ZDHHC20	4
GO:0018231	BP	GO:0018231	peptidyl-S-diacylglycerol-L-cysteine biosynthetic process from peptidyl-cysteine	4/300	24/18862	0.000518421	0.023653	0.0211158	ZDHHC22/ZDHHC11/CLIP3/ZDHHC20	4
GO:0072010	BP	GO:0072010	glomerular epithelium development	4/300	24/18862	0.000518421	0.023653	0.0211158	PROM1/BASP1/JAG1/MAGI2	4
GO:0030900	BP	GO:0030900	forebrain development	15/300	357/18862	0.000632993	0.0284847	0.0254292	SLIT1/SEMA5A/TACC2/LRRK2/CRKL/KIF1A/TNR/NOTCH1/DISC1/BCAN/ATP2B4/SATB2/SRGAP2/PGAP1/WNT7B	15
GO:0031589	BP	GO:0031589	cell-substrate adhesion	15/300	359/18862	0.000670257	0.029754	0.0265624	CASK/APOD/CRKL/CSPG5/HAS2/NOTCH1/DISC1/PEAK1/KANK1/JAG1/MYADM/SEMA3E/TTYH1/SPRY4/SRGAP2	15
GO:0010769	BP	GO:0010769	regulation of cell morphogenesis involved in differentiation	7/300	94/18862	0.000754522	0.0330481	0.0295031	CRKL/CSPG5/HAS2/KANK1/MYADM/SPRY4/PTPRD	7
GO:0010469	BP	GO:0010469	regulation of signaling receptor activity	10/300	188/18862	0.000883711	0.0381973	0.0341	ARC/GRIN2B/GRIA2/PDE4D/MTRNR2L2/MTRNR2L6/MTRNR2L1/MTRNR2L8/MTRNR2L10/NLGN2	10
GO:0018198	BP	GO:0018198	peptidyl-cysteine modification	5/300	48/18862	0.000963098	0.0405612	0.0362104	ZDHHC22/ZDHHC11/ATP2B4/CLIP3/ZDHHC20	5
GO:0035850	BP	GO:0035850	epithelial cell differentiation involved in kidney development	5/300	48/18862	0.000963098	0.0405612	0.0362104	PROM1/BASP1/NOTCH1/JAG1/MAGI2	5
GO:0051494	BP	GO:0051494	negative regulation of cytoskeleton organization	9/300	158/18862	0.000981097	0.0407963	0.0364202	TMSB15A/TMOD2/TUBB4A/MET/KANK1/MYADM/ARHGEF2/TMSB10/CLIP3	9
GO:0097106	BP	GO:0097106	postsynaptic density organization	4/300	29/18862	0.00108858	0.0446998	0.039905	LRRTM2/NLGN2/ZMYND8/PTPRD	4
GO:1902904	BP	GO:1902904	negative regulation of supramolecular fiber organization	9/300	161/18862	0.00112009	0.044872	0.0400587	TMSB15A/TMOD2/TUBB4A/MET/KANK1/MYADM/ARHGEF2/TMSB10/CLIP3	9
GO:2000058	BP	GO:2000058	regulation of ubiquitin-dependent protein catabolic process	9/300	161/18862	0.00112009	0.044872	0.0400587	TRIB2/RNF144A/LRRK2/DISC1/HIPK2/PLK2/RPL23/EIF3H/RPL5	9
GO:0051491	BP	GO:0051491	positive regulation of filopodium assembly	4/300	30/18862	0.00124048	0.0475253	0.0424274	FSCN1/AGRN/DNM3/ZMYND8	4
GO:1905144	BP	GO:1905144	response to acetylcholine	4/300	30/18862	0.00124048	0.0475253	0.0424274	AGRN/CRKL/ATP2B4/CHRM3	4
GO:1905145	BP	GO:1905145	cellular response to acetylcholine	4/300	30/18862	0.00124048	0.0475253	0.0424274	AGRN/CRKL/ATP2B4/CHRM3	4
GO:0030207	BP	GO:0030207	chondroitin sulfate catabolic process	3/300	14/18862	0.00127313	0.0475253	0.0424274	CSPG5/BCAN/IDS	3
GO:0086103	BP	GO:0086103	G protein-coupled receptor signaling pathway involved in heart process	3/300	14/18862	0.00127313	0.0475253	0.0424274	PDE4B/PDE4D/ATP2B4	3
GO:1905874	BP	GO:1905874	regulation of postsynaptic density organization	3/300	14/18862	0.00127313	0.0475253	0.0424274	LRRTM2/ZMYND8/PTPRD	3
GO:0022626	CC	GO:0022626	cytosolic ribosome	37/310	107/19520	8.48803e-40	3.28487e-37	2.61789e-37	RPL6/APOD/RPL39/RPL32/RPS11/RPL26/RPL30/RPL23A/RPL37/RPS6/RPS21/RPS3A/RPL14/RPL27/RPL36A/RPS17/RPL7A/RPS5/RPSA/RPL10/RPL23/RPS8/RPS10/RPL24/RPL18/RPL13/RPS15A/RPL4/RPS16/RPS18/RPL17/RPL18A/RPS20/RPL5/RPL29/RPS19/RPL10A	37
GO:0005840	CC	GO:0005840	ribosome	42/310	243/19520	2.62492e-31	5.02056e-29	4.00115e-29	RPL6/APOD/RPL39/RPL32/RPS11/RPL26/RPL30/RPL23A/RPL37/RPS6KL1/RPS6/RPS21/RPS3A/RPL14/RPL27/RPL36A/RPS17/RPL7A/RPS5/RPSA/RPL10/RPL23/RPS8/RPS10/RPL24/RPL18/RPL13/RPS15A/EIF3H/RPL4/RPS16/RPS18/RPL17/RPL18A/RPS20/RPL5/RPL29/MRPL9/EEF2/RPS19/RPL10A/DAP3	42
GO:0044391	CC	GO:0044391	ribosomal subunit	38/310	187/19520	3.8919e-31	5.02056e-29	4.00115e-29	RPL6/RPL39/RPL32/RPS11/RPL26/RPL30/RPL23A/RPL37/RPS6/RPS21/RPS3A/RPL14/RPL27/RPL36A/RPS17/RPL7A/RPS5/RPSA/RPL10/RPL23/RPS8/RPS10/RPL24/RPL18/RPL13/RPS15A/RPL4/RPS16/RPS18/RPL17/RPL18A/RPS20/RPL5/RPL29/MRPL9/RPS19/RPL10A/DAP3	38
GO:0022625	CC	GO:0022625	cytosolic large ribosomal subunit	22/310	57/19520	2.62752e-25	2.54212e-23	2.02595e-23	RPL6/RPL39/RPL32/RPL26/RPL30/RPL23A/RPL37/RPL14/RPL27/RPL36A/RPL7A/RPL10/RPL23/RPL24/RPL18/RPL13/RPL4/RPL17/RPL18A/RPL5/RPL29/RPL10A	22
GO:0015934	CC	GO:0015934	large ribosomal subunit	23/310	115/19520	4.49976e-19	3.48282e-17	2.77564e-17	RPL6/RPL39/RPL32/RPL26/RPL30/RPL23A/RPL37/RPL14/RPL27/RPL36A/RPL7A/RPL10/RPL23/RPL24/RPL18/RPL13/RPL4/RPL17/RPL18A/RPL5/RPL29/MRPL9/RPL10A	23
GO:0042788	CC	GO:0042788	polysomal ribosome	13/310	32/19520	8.4287e-16	5.43651e-14	4.33265e-14	RPL6/RPL39/RPL32/RPL30/RPS21/RPL36A/RPL7A/RPL24/RPL18/EIF3H/RPL18A/EEF2/RPL10A	13
GO:0022627	CC	GO:0022627	cytosolic small ribosomal subunit	14/310	46/19520	7.35864e-15	4.06828e-13	3.24223e-13	RPS11/RPS6/RPS21/RPS3A/RPS17/RPS5/RPSA/RPS8/RPS10/RPS15A/RPS16/RPS18/RPS20/RPS19	14
GO:0005844	CC	GO:0005844	polysome	15/310	68/19520	1.52944e-13	7.39865e-12	5.89638e-12	RPL6/RPL39/RPL32/RPL30/RPS6/RPS21/RPL36A/RPL7A/RPL24/RPL18/EIF3H/RPL18A/EEF2/RPL10A/UNK	15
GO:0015935	CC	GO:0015935	small ribosomal subunit	15/310	74/19520	5.77212e-13	2.48201e-11	1.97805e-11	RPS11/RPS6/RPS21/RPS3A/RPS17/RPS5/RPSA/RPS8/RPS10/RPS15A/RPS16/RPS18/RPS20/RPS19/DAP3	15
GO:0098984	CC	GO:0098984	neuron to neuron synapse	26/310	342/19520	4.6786e-11	1.81062e-09	1.44298e-09	SORCS3/ATP1A3/RPL6/SYT1/ARC/GRIN2B/ANKS1B/SLITRK3/LRRTM2/GRIA2/RPL30/PDE4B/DISC1/PSD3/RPL14/DNM3/RPL23/RPS18/CTNND2/NLGN2/MAGI2/PLCB4/SRGAP2/PTPRD/RPS19/SYT11	26
GO:0099572	CC	GO:0099572	postsynaptic specialization	25/310	333/19520	1.46221e-10	5.14433e-09	4.09979e-09	SORCS3/CDH10/RPL6/ARC/GRIN2B/ANKS1B/SLITRK3/LRRTM2/GRIA2/RPL30/PDE4B/DISC1/PSD3/RPL14/DNM3/RPL23/RPS18/CTNND2/KPNA2/NLGN2/MAGI2/PLCB4/SRGAP2/RPS19/SYT11	25
GO:0005925	CC	GO:0005925	focal adhesion	26/310	416/19520	3.16662e-09	1.02123e-07	8.13876e-08	CASK/HMGA1/RPL6/RPS11/YWHAG/RPL30/RPS3A/RPL27/PEAK1/RPS17/FLOT2/RPL7A/RPS5/RPL23/RPS8/RPS10/ARHGEF2/RPL18/RPL4/RPS16/RPS18/RPL5/SPRY4/RPS19/CAV2/RPL10A	26
GO:0030055	CC	GO:0030055	cell-substrate junction	26/310	423/19520	4.48224e-09	1.33433e-07	1.0634e-07	CASK/HMGA1/RPL6/RPS11/YWHAG/RPL30/RPS3A/RPL27/PEAK1/RPS17/FLOT2/RPL7A/RPS5/RPL23/RPS8/RPS10/ARHGEF2/RPL18/RPL4/RPS16/RPS18/RPL5/SPRY4/RPS19/CAV2/RPL10A	26
GO:0014069	CC	GO:0014069	postsynaptic density	22/310	313/19520	6.5035e-09	1.79775e-07	1.43273e-07	SORCS3/RPL6/ARC/GRIN2B/ANKS1B/SLITRK3/LRRTM2/GRIA2/RPL30/PDE4B/DISC1/PSD3/RPL14/DNM3/RPL23/RPS18/CTNND2/MAGI2/PLCB4/SRGAP2/RPS19/SYT11	22
GO:0032279	CC	GO:0032279	asymmetric synapse	22/310	318/19520	8.68567e-09	2.2409e-07	1.7859e-07	SORCS3/RPL6/ARC/GRIN2B/ANKS1B/SLITRK3/LRRTM2/GRIA2/RPL30/PDE4B/DISC1/PSD3/RPL14/DNM3/RPL23/RPS18/CTNND2/MAGI2/PLCB4/SRGAP2/RPS19/SYT11	22
GO:0097060	CC	GO:0097060	synaptic membrane	21/310	368/19520	4.91598e-07	1.18905e-05	9.47621e-06	SORCS3/CASK/CDH10/SYT1/ARC/GRIN2B/SLITRK3/LRRTM2/GRIA2/CRKL/CSPG5/PCDH17/DNM3/ATP2B4/KPNA2/NLGN2/ANK3/SRGAP2/PTPRD/CHRM3/SYT11	21
GO:0045211	CC	GO:0045211	postsynaptic membrane	16/310	265/19520	5.66357e-06	0.000128929	0.000102751	SORCS3/CDH10/ARC/GRIN2B/SLITRK3/LRRTM2/GRIA2/CRKL/CSPG5/PCDH17/DNM3/KPNA2/NLGN2/ANK3/SRGAP2/CHRM3	16
GO:0098978	CC	GO:0098978	glutamatergic synapse	16/310	308/19520	3.63666e-05	0.000781397	0.000622737	SORCS3/CDH10/SYT1/ARC/LRRK2/LRRTM2/CSPG5/TNR/PCDH17/BCAN/DNM3/ATP2B4/KPNA2/PLCB4/PTPRD/SV2A	16
GO:0099699	CC	GO:0099699	integral component of synaptic membrane	10/310	128/19520	3.83632e-05	0.000781397	0.000622737	SORCS3/CDH10/SLITRK3/LRRTM2/CSPG5/PCDH17/ATP2B4/NLGN2/PTPRD/SYT11	10
GO:0099634	CC	GO:0099634	postsynaptic specialization membrane	9/310	109/19520	6.076e-05	0.00117571	0.000936982	SORCS3/CDH10/ARC/GRIN2B/SLITRK3/LRRTM2/GRIA2/KPNA2/NLGN2	9
GO:0098982	CC	GO:0098982	GABA-ergic synapse	7/310	64/19520	6.81334e-05	0.0012556	0.00100066	CDH10/SLITRK3/LRRTM2/CSPG5/PCDH17/NLGN2/SV2A	7
GO:0099240	CC	GO:0099240	intrinsic component of synaptic membrane	10/310	140/19520	8.20885e-05	0.00141145	0.00112486	SORCS3/CDH10/SLITRK3/LRRTM2/CSPG5/PCDH17/ATP2B4/NLGN2/PTPRD/SYT11	10
GO:0060076	CC	GO:0060076	excitatory synapse	6/310	46/19520	8.38845e-05	0.00141145	0.00112486	SYT1/LRRTM2/GRIA2/PDE4B/PLCB4/SYT11	6
GO:0005911	CC	GO:0005911	cell-cell junction	20/310	485/19520	0.000104766	0.00168936	0.00134634	CASK/CDH10/TRAF4/FSCN1/NOTCH1/CADM3/FLOT2/VANGL2/JAG1/MYADM/CCND1/ARHGEF2/CTNND2/MAGI2/ANK3/AKAP6/SV2A/ATP1B1/AMOTL2/BAIAP2	20
GO:0045121	CC	GO:0045121	membrane raft	15/310	323/19520	0.000218753	0.00325606	0.00259493	PLLP/ARC/LRRK2/TNR/HAS2/FLOT2/MYADM/ATP2B4/CLIP3/EEF2/AKAP6/ATP1B1/PAG1/CAV2/RGMB	15
GO:0098857	CC	GO:0098857	membrane microdomain	15/310	323/19520	0.000218753	0.00325606	0.00259493	PLLP/ARC/LRRK2/TNR/HAS2/FLOT2/MYADM/ATP2B4/CLIP3/EEF2/AKAP6/ATP1B1/PAG1/CAV2/RGMB	15
GO:0099059	CC	GO:0099059	integral component of presynaptic active zone membrane	3/310	12/19520	0.000784651	0.0112467	0.00896307	CDH10/ATP2B4/SYT11	3
GO:0099055	CC	GO:0099055	integral component of postsynaptic membrane	7/310	100/19520	0.00108068	0.0149366	0.0119038	SORCS3/CDH10/SLITRK3/LRRTM2/CSPG5/PCDH17/NLGN2	7
GO:0005796	CC	GO:0005796	Golgi lumen	7/310	102/19520	0.0012137	0.0158297	0.0126155	GPC2/MMP16/AGRN/CSPG5/BCAN/PODXL2/WNT7B	7
GO:0005791	CC	GO:0005791	rough endoplasmic reticulum	6/310	75/19520	0.00122783	0.0158297	0.0126155	RPL6/RPS21/RPL27/RPL18/RPL4/CDKAL1	6
GO:0060077	CC	GO:0060077	inhibitory synapse	3/310	14/19520	0.00126801	0.0158297	0.0126155	GAD1/NLGN2/SYT11	3
GO:0098936	CC	GO:0098936	intrinsic component of postsynaptic membrane	7/310	105/19520	0.0014369	0.0173775	0.0138491	SORCS3/CDH10/SLITRK3/LRRTM2/CSPG5/PCDH17/NLGN2	7
GO:0098945	CC	GO:0098945	intrinsic component of presynaptic active zone membrane	3/310	15/19520	0.00156647	0.0179249	0.0142853	CDH10/ATP2B4/SYT11	3
GO:0042734	CC	GO:0042734	presynaptic membrane	8/310	137/19520	0.0015748	0.0179249	0.0142853	CASK/CDH10/SYT1/PCDH17/ATP2B4/NLGN2/PTPRD/SYT11	8
GO:0005901	CC	GO:0005901	caveola	6/310	80/19520	0.00171543	0.0189678	0.0151165	LRRK2/FLOT2/ATP2B4/AKAP6/ATP1B1/CAV2	6
GO:0099056	CC	GO:0099056	integral component of presynaptic membrane	5/310	56/19520	0.00192662	0.0206944	0.0164925	CDH10/PCDH17/ATP2B4/PTPRD/SYT11	5
GO:0044853	CC	GO:0044853	plasma membrane raft	7/310	111/19520	0.00197853	0.0206944	0.0164925	LRRK2/HAS2/FLOT2/ATP2B4/AKAP6/ATP1B1/CAV2	7
GO:0098839	CC	GO:0098839	postsynaptic density membrane	6/310	86/19520	0.00248007	0.0252576	0.0201291	SORCS3/ARC/GRIN2B/SLITRK3/LRRTM2/GRIA2	6
GO:0098889	CC	GO:0098889	intrinsic component of presynaptic membrane	5/310	64/19520	0.00346996	0.0344327	0.0274413	CDH10/PCDH17/ATP2B4/PTPRD/SYT11	5
GO:0099060	CC	GO:0099060	integral component of postsynaptic specialization membrane	5/310	66/19520	0.00396428	0.0383544	0.0305666	SORCS3/CDH10/SLITRK3/LRRTM2/NLGN2	5
GO:0098948	CC	GO:0098948	intrinsic component of postsynaptic specialization membrane	5/310	69/19520	0.00479729	0.0452817	0.0360874	SORCS3/CDH10/SLITRK3/LRRTM2/NLGN2	5
GO:0098793	CC	GO:0098793	presynapse	16/310	487/19520	0.00509563	0.0459055	0.0365845	CASK/CDH10/SYT1/LRRK2/GAD1/YWHAG/PDE4B/KIF1A/DISC1/PCDH17/DNM3/ATP2B4/NLGN2/PTPRD/SV2A/SYT11	16
GO:0048786	CC	GO:0048786	presynaptic active zone	5/310	70/19520	0.00510061	0.0459055	0.0365845	CDH10/GAD1/ATP2B4/SV2A/SYT11	5
GO:0003735	MF	GO:0003735	structural constituent of ribosome	38/298	180/18337	1.78404e-31	9.0094e-29	8.61972e-29	RPL6/RPL39/RPL32/RPS11/RPL26/RPL30/RPL23A/RPL37/RPS6/RPS21/RPS3A/RPL14/RPL27/RPL36A/RPS17/RPL7A/RPS5/RPSA/RPL10/RPL23/RPS8/RPS10/RPL24/RPL18/RPL13/RPS15A/RPL4/RPS16/RPS18/RPL17/RPL18A/RPS20/RPL5/RPL29/MRPL9/RPS19/RPL10A/DAP3	38
GO:0045296	MF	GO:0045296	cadherin binding	19/298	332/18337	2.29606e-06	0.000579755	0.00055468	PROM1/CDH10/FSCN1/RPL6/CRKL/RPL23A/RPL14/RPL7A/EPN2/RPL24/CTNND2/RPL29/ANK3/EEF1G/EEF2/PFKP/TMPO/BAIAP2/BZW2	19
GO:0019843	MF	GO:0019843	rRNA binding	8/298	64/18337	8.90195e-06	0.0014985	0.00143368	RPS11/RPL23A/RPL37/RPS5/RPL23/RPS18/RPL5/EEF2	8
GO:0048027	MF	GO:0048027	mRNA 5'-UTR binding	5/298	26/18337	5.44829e-05	0.00687846	0.00658096	RPL26/RPS3A/IGF2BP3/RPL5/SHMT2	5
GO:0048019	MF	GO:0048019	receptor antagonist activity	5/298	32/18337	0.000154002	0.0155542	0.0148814	MTRNR2L2/MTRNR2L6/MTRNR2L1/MTRNR2L8/MTRNR2L10	5
GO:0045182	MF	GO:0045182	translation regulator activity	9/298	138/18337	0.000430867	0.0362647	0.0346962	EIF3L/IGF2BP3/CTIF/RPL10/EIF3H/SHMT2/EIF4B/EEF1G/EEF2	9
GO:0030547	MF	GO:0030547	receptor inhibitor activity	5/298	43/18337	0.000636272	0.0443358	0.0424182	MTRNR2L2/MTRNR2L6/MTRNR2L1/MTRNR2L8/MTRNR2L10	5
GO:0002039	MF	GO:0002039	p53 binding	6/298	66/18337	0.00070235	0.0443358	0.0424182	NTRK3/TRIM24/SMARCA4/EEF2/EP300/TP53BP2	6

## Sheet: PROM1-_markers
	p_val	avg_log2FC	pct.1	pct.2	p_val_adj
CNN3	4.15975e-31	-1.57266	0.962	0.951	9.85279e-27
CLU	1.14767e-26	-2.93369	0.559	0.768	2.71838e-22
RHOC	3.94582e-20	-1.43665	0.719	0.849	9.34606e-16
GPR37L1	5.03986e-20	-5.0443	0.741	0.808	1.19374e-15
PRDX1	1.17233e-19	-1.21089	0.84	0.936	2.77677e-15
ATP1A2	4.41706e-19	-3.69382	0.61	0.734	1.04622e-14
NOTCH2	1.34883e-18	-1.62943	0.514	0.715	3.19485e-14
SPARC	1.69883e-18	-2.02565	0.569	0.721	4.02385e-14
PLIN3	2.29495e-18	-1.63312	0.601	0.75	5.43582e-14
NFIX	4.21939e-18	-2.05454	0.534	0.712	9.99404e-14
ITM2B	1.54788e-17	-0.880298	0.984	0.94	3.66632e-13
HSPB1	1.80018e-17	-3.04464	0.588	0.695	4.26392e-13
CST3	6.36845e-17	-5.7093	0.866	0.847	1.50843e-12
APP	3.41617e-16	-1.25975	0.882	0.898	8.09153e-12
PON2	9.16802e-16	-1.37127	0.786	0.856	2.17154e-11
DST	1.65319e-15	-1.25206	0.942	0.938	3.91575e-11
SLC1A3	3.42754e-15	-1.85617	0.626	0.719	8.11846e-11
CALR	4.63492e-15	-1.07133	0.994	0.976	1.09783e-10
NFIC	8.84766e-15	-0.984363	0.581	0.766	2.09566e-10
CD82	1.21609e-14	-2.4002	0.776	0.823	2.88043e-10
CHPF	4.2858e-14	-1.24461	0.502	0.686	1.01513e-09
CADM1	2.18952e-13	-1.03424	0.728	0.797	5.18609e-09
AXL	2.43518e-13	-1.64789	0.927	0.922	5.76797e-09
METTL7A	2.81641e-13	-2.0077	0.668	0.768	6.67096e-09
PAM	1.10094e-12	-1.25955	0.658	0.73	2.6077e-08
SLC16A4	5.63847e-12	-1.70135	0.537	0.65	1.33553e-07
PLXNB2	1.89805e-11	-4.76096	0.78	0.75	4.49573e-07
HMGN2	2.89017e-11	-0.604463	0.974	0.953	6.84566e-07
NDRG2	3.44367e-11	-2.13089	0.613	0.682	8.15669e-07
SOD1	4.20428e-11	-0.773588	0.907	0.901	9.95825e-07
B2M	4.89135e-11	-0.682209	0.984	0.931	1.15857e-06
SNX3	6.08006e-11	-1.22421	0.546	0.677	1.44012e-06
LAPTM4A	8.1982e-11	-0.784814	0.885	0.867	1.94183e-06
SORBS1	8.28295e-11	-0.902385	0.569	0.721	1.9619e-06
POLR2L	6.59058e-10	-1.30773	0.604	0.699	1.56104e-05
CTSD	1.52113e-09	-1.08661	0.796	0.801	3.60296e-05
H3F3B	1.61861e-09	-0.506108	0.997	0.998	3.83384e-05
ARL2	2.30083e-09	-1.54308	0.585	0.657	5.44975e-05
CPT1A	2.57158e-09	-0.672377	0.92	0.92	6.09106e-05
TRAM2	3.10225e-09	-0.899381	0.553	0.695	7.34799e-05
GNG5	3.30296e-09	-0.912195	0.722	0.781	7.82339e-05
WASF2	4.2419e-09	-0.668342	0.712	0.786	0.000100474
BAZ2B	4.95917e-09	-1.10696	0.719	0.781	0.000117463
AASS	6.90505e-09	-0.663507	0.942	0.949	0.000163553
NNAT	7.08344e-09	-1.7821	0.607	0.33	0.000167778
PIGQ	7.31504e-09	-2.15278	0.511	0.615	0.000173264
TOB1	9.74927e-09	-1.39851	0.703	0.77	0.000230921
VIM	1.07464e-08	-1.04509	0.802	0.776	0.00025454
GNAS	1.09701e-08	-1.57042	0.984	0.951	0.000259837
ARL6IP5	1.34215e-08	-0.85269	0.751	0.816	0.000317901
CTSA	1.74381e-08	-1.18837	0.604	0.675	0.000413039
SPATS2L	2.23188e-08	-0.906355	0.799	0.818	0.000528643
LRP1	2.99281e-08	-1.95237	0.984	0.964	0.000708877
ATP1B2	3.28388e-08	-0.842171	0.837	0.883	0.00077782
PTPN14	3.31704e-08	-0.848455	0.879	0.892	0.000785674
FTH1	5.32555e-08	-0.554865	1	0.998	0.00126141
CECR1	5.47211e-08	-1.60656	0.521	0.65	0.00129612
SAT1	5.84274e-08	-0.886319	0.665	0.735	0.00138391
SRI	6.18144e-08	-0.60465	0.939	0.916	0.00146413
P2RX7	7.45534e-08	-0.553991	0.565	0.374	0.00176587
TNK2	7.53224e-08	-1.50413	0.543	0.648	0.00178409
CD63	8.25722e-08	-0.586816	0.958	0.907	0.0019558
STAT3	1.10439e-07	-0.528425	0.904	0.945	0.00261586
SLC35F1	1.10992e-07	-0.576297	0.946	0.843	0.00262896
TMEM205	1.14338e-07	-0.970826	0.524	0.637	0.0027082
CHD3	1.25348e-07	-1.18965	0.54	0.646	0.00296899
ASPH	1.47393e-07	-0.973797	0.712	0.748	0.00349116
PDCD4	2.0031e-07	-1.33265	0.578	0.666	0.00474455
HLA-E	2.22812e-07	-0.619946	0.581	0.679	0.00527752
ANAPC16	2.52081e-07	-1.09447	0.965	0.949	0.0059708
ARHGAP1	2.56421e-07	-0.938641	0.978	0.976	0.00607359
NFE2L2	2.95224e-07	-1.08157	0.502	0.642	0.00699268
ATP6AP2	3.17535e-07	-0.664153	0.907	0.878	0.00752114
SUB1	3.30999e-07	-0.772764	0.882	0.905	0.00784003
KIAA1377	3.56971e-07	-1.05295	0.607	0.668	0.00845523
PHYHD1	5.77922e-07	-2.32366	0.725	0.71	0.0136887
CD81	6.27572e-07	-1.05766	0.607	0.701	0.0148647
SP100	6.37978e-07	-2.25274	0.85	0.852	0.0151111
CDC42SE2	7.34069e-07	-1.12043	0.527	0.65	0.0173872
TMEM59	8.07022e-07	-0.618245	0.875	0.845	0.0191151
STOM	8.81131e-07	-0.791915	0.591	0.679	0.0208705
C1RL	8.98202e-07	-0.512275	0.655	0.721	0.0212748
MAP4	9.06754e-07	-0.678304	0.885	0.896	0.0214774
MSN	9.08803e-07	-0.624819	0.575	0.721	0.0215259
TMSB4X	9.54152e-07	-0.803553	0.981	0.962	0.0226001
ARHGAP5	1.02125e-06	-0.754368	0.681	0.724	0.0241892
HMGB1	1.04687e-06	-0.518897	0.974	0.969	0.0247961
MSI1	1.12309e-06	-1.81701	0.859	0.801	0.0266016
ACTN4	1.12564e-06	-0.983929	0.796	0.79	0.0266618
C10orf32	1.23034e-06	-0.976601	0.901	0.905	0.0291419
FAM134A	1.23989e-06	-0.531512	0.712	0.805	0.029368
GRN	1.36524e-06	-0.901534	0.652	0.695	0.032337
MED29	1.47716e-06	-0.728822	0.796	0.852	0.0349881
SLC48A1	1.79701e-06	-1.44326	0.719	0.761	0.042564
TMEM50B	2.02774e-06	-1.10725	0.796	0.812	0.048029
DNAJC3	2.03477e-06	-0.79202	0.652	0.734	0.0481956

## Sheet: PROM1-_GO_enr
	ONTOLOGY	ID	Description	GeneRatio	BgRatio	pvalue	p.adjust	qvalue	geneID	Count
GO:0001819	BP	GO:0001819	positive regulation of cytokine production	14/87	437/18862	1.20908e-08	3.12427e-05	2.25399e-05	CLU/HSPB1/APP/CADM1/SOD1/B2M/POLR2L/LRP1/P2RX7/STAT3/HLA-E/ATP6AP2/CD81/HMGB1	14
GO:0048708	BP	GO:0048708	astrocyte differentiation	6/87	72/18862	9.89901e-07	0.000795941	0.000574226	GPR37L1/APP/VIM/LRP1/STAT3/GRN	6
GO:0031331	BP	GO:0031331	positive regulation of cellular catabolic process	11/87	384/18862	1.51281e-06	0.000795941	0.000574226	CLU/APP/CPT1A/TOB1/LRP1/P2RX7/NFE2L2/CD81/TMEM59/MSN/HMGB1	11
GO:0002576	BP	GO:0002576	platelet degranulation	7/87	128/18862	2.09277e-06	0.000795941	0.000574226	CLU/SPARC/APP/SOD1/CD63/TMSB4X/ACTN4	7
GO:0043312	BP	GO:0043312	neutrophil degranulation	12/87	485/18862	2.25059e-06	0.000795941	0.000574226	CST3/METTL7A/B2M/CTSD/CTSA/FTH1/CD63/ATP6AP2/STOM/HMGB1/GRN/DNAJC3	12
GO:0002283	BP	GO:0002283	neutrophil activation involved in immune response	12/87	488/18862	2.39857e-06	0.000795941	0.000574226	CST3/METTL7A/B2M/CTSD/CTSA/FTH1/CD63/ATP6AP2/STOM/HMGB1/GRN/DNAJC3	12
GO:0010595	BP	GO:0010595	positive regulation of endothelial cell migration	7/87	132/18862	2.57071e-06	0.000795941	0.000574226	SPARC/HSPB1/CALR/NFE2L2/TMSB4X/HMGB1/GRN	7
GO:0002446	BP	GO:0002446	neutrophil mediated immunity	12/87	499/18862	3.01755e-06	0.000795941	0.000574226	CST3/METTL7A/B2M/CTSD/CTSA/FTH1/CD63/ATP6AP2/STOM/HMGB1/GRN/DNAJC3	12
GO:0032760	BP	GO:0032760	positive regulation of tumor necrosis factor production	6/87	87/18862	3.02765e-06	0.000795941	0.000574226	CLU/HSPB1/APP/STAT3/HLA-E/HMGB1	6
GO:0042119	BP	GO:0042119	neutrophil activation	12/87	500/18862	3.08027e-06	0.000795941	0.000574226	CST3/METTL7A/B2M/CTSD/CTSA/FTH1/CD63/ATP6AP2/STOM/HMGB1/GRN/DNAJC3	12
GO:1903557	BP	GO:1903557	positive regulation of tumor necrosis factor superfamily cytokine production	6/87	90/18862	3.69196e-06	0.000867274	0.000625689	CLU/HSPB1/APP/STAT3/HLA-E/HMGB1	6
GO:0010001	BP	GO:0010001	glial cell differentiation	8/87	210/18862	5.6813e-06	0.00115511	0.000833349	CLU/GPR37L1/APP/SOD1/VIM/LRP1/STAT3/GRN	8
GO:0032731	BP	GO:0032731	positive regulation of interleukin-1 beta production	5/87	56/18862	5.89984e-06	0.00115511	0.000833349	HSPB1/APP/P2RX7/STAT3/HMGB1	5
GO:0042063	BP	GO:0042063	gliogenesis	9/87	283/18862	6.25836e-06	0.00115511	0.000833349	CLU/GPR37L1/APP/SOD1/VIM/LRP1/ATP1B2/STAT3/GRN	9
GO:0009896	BP	GO:0009896	positive regulation of catabolic process	11/87	450/18862	6.91495e-06	0.00119122	0.000859395	CLU/APP/CPT1A/TOB1/LRP1/P2RX7/NFE2L2/CD81/TMEM59/MSN/HMGB1	11
GO:0032680	BP	GO:0032680	regulation of tumor necrosis factor production	7/87	160/18862	9.16663e-06	0.00140771	0.00101558	CLU/HSPB1/APP/AXL/STAT3/HLA-E/HMGB1	7
GO:1901222	BP	GO:1901222	regulation of NIK/NF-kappaB signaling	6/87	106/18862	9.53759e-06	0.00140771	0.00101558	APP/CALR/PDCD4/TMSB4X/HMGB1/ACTN4	6
GO:0032640	BP	GO:0032640	tumor necrosis factor production	7/87	162/18862	9.94204e-06	0.00140771	0.00101558	CLU/HSPB1/APP/AXL/STAT3/HLA-E/HMGB1	7
GO:1903555	BP	GO:1903555	regulation of tumor necrosis factor superfamily cytokine production	7/87	164/18862	1.07711e-05	0.00140771	0.00101558	CLU/HSPB1/APP/AXL/STAT3/HLA-E/HMGB1	7
GO:0010594	BP	GO:0010594	regulation of endothelial cell migration	8/87	231/18862	1.14016e-05	0.00140771	0.00101558	SPARC/HSPB1/CALR/NFE2L2/SP100/TMSB4X/HMGB1/GRN	8
GO:0032732	BP	GO:0032732	positive regulation of interleukin-1 production	5/87	64/18862	1.14403e-05	0.00140771	0.00101558	HSPB1/APP/P2RX7/STAT3/HMGB1	5
GO:0071706	BP	GO:0071706	tumor necrosis factor superfamily cytokine production	7/87	167/18862	1.21216e-05	0.00142374	0.00102715	CLU/HSPB1/APP/AXL/STAT3/HLA-E/HMGB1	7
GO:0021782	BP	GO:0021782	glial cell development	6/87	112/18862	1.3084e-05	0.00146996	0.00106049	CLU/APP/SOD1/VIM/LRP1/GRN	6
GO:1901224	BP	GO:1901224	positive regulation of NIK/NF-kappaB signaling	5/87	67/18862	1.43346e-05	0.00154336	0.00111345	APP/CALR/PDCD4/HMGB1/ACTN4	5
GO:0051235	BP	GO:0051235	maintenance of location	9/87	319/18862	1.63088e-05	0.00163232	0.00117762	ATP1A2/PLIN3/CALR/ARL2/CPT1A/FTH1/SRI/SP100/TMSB4X	9
GO:0010634	BP	GO:0010634	positive regulation of epithelial cell migration	7/87	175/18862	1.64242e-05	0.00163232	0.00117762	SPARC/HSPB1/CALR/NFE2L2/TMSB4X/HMGB1/GRN	7
GO:0001895	BP	GO:0001895	retina homeostasis	5/87	80/18862	3.40439e-05	0.00325813	0.00235055	PRDX1/HSPB1/SOD1/B2M/ATP1B2	5
GO:0010952	BP	GO:0010952	positive regulation of peptidase activity	7/87	200/18862	3.87111e-05	0.00330674	0.00238562	APP/CTSD/ARL6IP5/STAT3/ASPH/HMGB1/GRN	7
GO:0014002	BP	GO:0014002	astrocyte development	4/87	42/18862	4.13382e-05	0.00330674	0.00238562	APP/VIM/LRP1/GRN	4
GO:0046688	BP	GO:0046688	response to copper ion	4/87	42/18862	4.13382e-05	0.00330674	0.00238562	APP/PAM/SOD1/NFE2L2	4
GO:0051938	BP	GO:0051938	L-glutamate import	3/87	15/18862	4.14317e-05	0.00330674	0.00238562	ATP1A2/SLC1A3/ARL6IP5	3
GO:0098712	BP	GO:0098712	L-glutamate import across plasma membrane	3/87	15/18862	4.14317e-05	0.00330674	0.00238562	ATP1A2/SLC1A3/ARL6IP5	3
GO:0043542	BP	GO:0043542	endothelial cell migration	8/87	278/18862	4.29944e-05	0.00330674	0.00238562	SPARC/HSPB1/CALR/NFE2L2/SP100/TMSB4X/HMGB1/GRN	8
GO:0034764	BP	GO:0034764	positive regulation of transmembrane transport	7/87	207/18862	4.81642e-05	0.00330674	0.00238562	SORBS1/ATP1B2/SRI/P2RX7/NFE2L2/TMSB4X/ACTN4	7
GO:0034767	BP	GO:0034767	positive regulation of ion transmembrane transport	7/87	207/18862	4.81642e-05	0.00330674	0.00238562	SORBS1/ATP1B2/SRI/P2RX7/NFE2L2/TMSB4X/ACTN4	7
GO:0062013	BP	GO:0062013	positive regulation of small molecule metabolic process	6/87	141/18862	4.81735e-05	0.00330674	0.00238562	APP/SORBS1/CPT1A/P2RX7/TMSB4X/HMGB1	6
GO:0045862	BP	GO:0045862	positive regulation of proteolysis	9/87	367/18862	4.88549e-05	0.00330674	0.00238562	CLU/APP/CTSD/ARL6IP5/STAT3/ASPH/NFE2L2/HMGB1/GRN	9
GO:0008631	BP	GO:0008631	intrinsic apoptotic signaling pathway in response to oxidative stress	4/87	44/18862	4.97848e-05	0.00330674	0.00238562	HSPB1/SOD1/ARL6IP5/NFE2L2	4
GO:0002028	BP	GO:0002028	regulation of sodium ion transport	5/87	87/18862	5.10193e-05	0.00330674	0.00238562	ATP1A2/ATP1B2/P2RX7/STOM/ACTN4	5
GO:0051651	BP	GO:0051651	maintenance of location in cell	7/87	209/18862	5.11879e-05	0.00330674	0.00238562	ATP1A2/CALR/ARL2/FTH1/SRI/SP100/TMSB4X	7
GO:0036473	BP	GO:0036473	cell death in response to oxidative stress	5/87	89/18862	5.69001e-05	0.00358609	0.00258716	GPR37L1/HSPB1/SOD1/ARL6IP5/NFE2L2	5
GO:0010632	BP	GO:0010632	regulation of epithelial cell migration	8/87	293/18862	6.22293e-05	0.00382859	0.00276211	SPARC/HSPB1/CALR/NFE2L2/SP100/TMSB4X/HMGB1/GRN	8
GO:0050764	BP	GO:0050764	regulation of phagocytosis	5/87	94/18862	7.39001e-05	0.00444088	0.00320385	CALR/SOD1/SNX3/LRP1/HMGB1	5
GO:0010976	BP	GO:0010976	positive regulation of neuron projection development	6/87	153/18862	7.58981e-05	0.00445729	0.00321568	PLXNB2/SNX3/LRP1/ATP1B2/NFE2L2/GRN	6
GO:1902001	BP	GO:1902001	fatty acid transmembrane transport	4/87	50/18862	8.26986e-05	0.00474874	0.00342595	ATP1A2/SLC1A3/CPT1A/ARL6IP5	4
GO:0045807	BP	GO:0045807	positive regulation of endocytosis	5/87	97/18862	8.58296e-05	0.00482138	0.00347836	CLU/AXL/B2M/LRP1/CD63	5
GO:0034248	BP	GO:0034248	regulation of cellular amide metabolic process	10/87	494/18862	9.12345e-05	0.00501596	0.00361873	CLU/HSPB1/APP/CALR/PLXNB2/TOB1/VIM/STAT3/NFE2L2/DNAJC3	10
GO:0032651	BP	GO:0032651	regulation of interleukin-1 beta production	5/87	103/18862	0.000114091	0.00614188	0.00443102	HSPB1/APP/P2RX7/STAT3/HMGB1	5
GO:0006898	BP	GO:0006898	receptor-mediated endocytosis	8/87	328/18862	0.000136117	0.00707978	0.00510766	CLU/SPARC/CALR/B2M/LRP1/TNK2/CD63/CD81	8
GO:0045932	BP	GO:0045932	negative regulation of muscle contraction	3/87	22/18862	0.000136993	0.00707978	0.00510766	ATP1A2/SOD1/SRI	3
GO:0032611	BP	GO:0032611	interleukin-1 beta production	5/87	108/18862	0.000142679	0.00722906	0.00521536	HSPB1/APP/P2RX7/STAT3/HMGB1	5
GO:0019430	BP	GO:0019430	removal of superoxide radicals	3/87	23/18862	0.000157017	0.00780254	0.0056291	PRDX1/SOD1/NFE2L2	3
GO:1904062	BP	GO:1904062	regulation of cation transmembrane transport	8/87	340/18862	0.000174047	0.00825116	0.00595275	ATP1A2/APP/ATP1B2/SRI/CD63/STOM/TMSB4X/ACTN4	8
GO:0086064	BP	GO:0086064	cell communication by electrical coupling involved in cardiac conduction	3/87	24/18862	0.000178851	0.00825116	0.00595275	ATP1A2/ATP1B2/SRI	3
GO:0032412	BP	GO:0032412	regulation of ion transmembrane transporter activity	7/87	257/18862	0.000185677	0.00825116	0.00595275	ATP1A2/APP/ATP1B2/SRI/STOM/TMSB4X/ACTN4	7
GO:0031346	BP	GO:0031346	positive regulation of cell projection organization	8/87	344/18862	0.000188476	0.00825116	0.00595275	PLXNB2/SNX3/WASF2/LRP1/ATP1B2/P2RX7/NFE2L2/GRN	8
GO:0002437	BP	GO:0002437	inflammatory response to antigenic stimulus	4/87	62/18862	0.00019206	0.00825116	0.00595275	NOTCH2/HLA-E/CD81/HMGB1	4
GO:0001894	BP	GO:0001894	tissue homeostasis	7/87	260/18862	0.000199358	0.00825116	0.00595275	PRDX1/HSPB1/SOD1/B2M/GNAS/ATP1B2/P2RX7	7
GO:0015813	BP	GO:0015813	L-glutamate transmembrane transport	3/87	25/18862	0.000202563	0.00825116	0.00595275	ATP1A2/SLC1A3/ARL6IP5	3
GO:0048143	BP	GO:0048143	astrocyte activation	3/87	25/18862	0.000202563	0.00825116	0.00595275	APP/LRP1/GRN	3
GO:0071450	BP	GO:0071450	cellular response to oxygen radical	3/87	25/18862	0.000202563	0.00825116	0.00595275	PRDX1/SOD1/NFE2L2	3
GO:0071451	BP	GO:0071451	cellular response to superoxide	3/87	25/18862	0.000202563	0.00825116	0.00595275	PRDX1/SOD1/NFE2L2	3
GO:1990000	BP	GO:1990000	amyloid fibril formation	3/87	25/18862	0.000202563	0.00825116	0.00595275	CLU/APP/B2M	3
GO:0045665	BP	GO:0045665	negative regulation of neuron differentiation	4/87	63/18862	0.000204363	0.00825116	0.00595275	GPR37L1/APP/CALR/B2M	4
GO:0038061	BP	GO:0038061	NIK/NF-kappaB signaling	6/87	185/18862	0.000214625	0.00850467	0.00613564	APP/CALR/PDCD4/TMSB4X/HMGB1/ACTN4	6
GO:1902305	BP	GO:1902305	regulation of sodium ion transmembrane transport	4/87	64/18862	0.000217225	0.00850467	0.00613564	ATP1A2/ATP1B2/STOM/ACTN4	4
GO:0032652	BP	GO:0032652	regulation of interleukin-1 production	5/87	119/18862	0.000224683	0.00866539	0.00625159	HSPB1/APP/P2RX7/STAT3/HMGB1	5
GO:0022898	BP	GO:0022898	regulation of transmembrane transporter activity	7/87	268/18862	0.000239865	0.00903112	0.00651545	ATP1A2/APP/ATP1B2/SRI/STOM/TMSB4X/ACTN4	7
GO:0010631	BP	GO:0010631	epithelial cell migration	8/87	357/18862	0.000242334	0.00903112	0.00651545	SPARC/HSPB1/CALR/NFE2L2/SP100/TMSB4X/HMGB1/GRN	8
GO:0052547	BP	GO:0052547	regulation of peptidase activity	9/87	455/18862	0.000248055	0.00903112	0.00651545	CST3/APP/CTSD/ARL6IP5/LRP1/STAT3/ASPH/HMGB1/GRN	9
GO:0031589	BP	GO:0031589	cell-substrate adhesion	8/87	359/18862	0.000251641	0.00903112	0.00651545	CALR/AXL/SORBS1/ARL2/LRP1/ATP1B2/CD63/ACTN4	8
GO:0042493	BP	GO:0042493	response to drug	8/87	359/18862	0.000251641	0.00903112	0.00651545	CALR/PAM/SOD1/B2M/CPT1A/GNAS/ARL6IP5/NFE2L2	8
GO:0090132	BP	GO:0090132	epithelium migration	8/87	360/18862	0.000256404	0.00907599	0.00654782	SPARC/HSPB1/CALR/NFE2L2/SP100/TMSB4X/HMGB1/GRN	8
GO:1903201	BP	GO:1903201	regulation of oxidative stress-induced cell death	4/87	68/18862	0.00027455	0.00958251	0.00691324	GPR37L1/HSPB1/SOD1/NFE2L2	4
GO:0090130	BP	GO:0090130	tissue migration	8/87	365/18862	0.00028134	0.00958251	0.00691324	SPARC/HSPB1/CALR/NFE2L2/SP100/TMSB4X/HMGB1/GRN	8
GO:0000303	BP	GO:0000303	response to superoxide	3/87	28/18862	0.000285651	0.00958251	0.00691324	PRDX1/SOD1/NFE2L2	3
GO:1902175	BP	GO:1902175	regulation of oxidative stress-induced intrinsic apoptotic signaling pathway	3/87	28/18862	0.000285651	0.00958251	0.00691324	HSPB1/SOD1/NFE2L2	3
GO:0008088	BP	GO:0008088	axo-dendritic transport	4/87	69/18862	0.000290426	0.00958251	0.00691324	HSPB1/APP/DST/SOD1	4
GO:0032612	BP	GO:0032612	interleukin-1 production	5/87	126/18862	0.000292964	0.00958251	0.00691324	HSPB1/APP/P2RX7/STAT3/HMGB1	5
GO:0000305	BP	GO:0000305	response to oxygen radical	3/87	29/18862	0.000317551	0.0101303	0.00730842	PRDX1/SOD1/NFE2L2	3
GO:1903019	BP	GO:1903019	negative regulation of glycoprotein metabolic process	3/87	29/18862	0.000317551	0.0101303	0.00730842	ITM2B/CST3/TMEM59	3
GO:0001667	BP	GO:0001667	ameboidal-type cell migration	9/87	473/18862	0.000329845	0.0103865	0.00749329	SPARC/HSPB1/CALR/WASF2/NFE2L2/SP100/TMSB4X/HMGB1/GRN	9
GO:0032409	BP	GO:0032409	regulation of transporter activity	7/87	283/18862	0.000333623	0.0103865	0.00749329	ATP1A2/APP/ATP1B2/SRI/STOM/TMSB4X/ACTN4	7
GO:1903036	BP	GO:1903036	positive regulation of response to wounding	4/87	72/18862	0.000342006	0.0105208	0.00759014	LRP1/NFE2L2/HMGB1/GRN	4
GO:0006909	BP	GO:0006909	phagocytosis	8/87	381/18862	0.000374832	0.0112685	0.00812956	CALR/AXL/SOD1/SNX3/WASF2/LRP1/CDC42SE2/HMGB1	8
GO:0050729	BP	GO:0050729	positive regulation of inflammatory response	5/87	133/18862	0.000375949	0.0112685	0.00812956	APP/PDCD4/HLA-E/CD81/GRN	5
GO:0030100	BP	GO:0030100	regulation of endocytosis	6/87	206/18862	0.000382039	0.0112685	0.00812956	CLU/AXL/B2M/LRP1/TNK2/CD63	6
GO:0010644	BP	GO:0010644	cell communication by electrical coupling	3/87	31/18862	0.000388045	0.0112685	0.00812956	ATP1A2/ATP1B2/SRI	3
GO:0042176	BP	GO:0042176	regulation of protein catabolic process	8/87	383/18862	0.000388117	0.0112685	0.00812956	CLU/CST3/SNX3/CTSA/LRP1/NFE2L2/CD81/MSN	8
GO:0043536	BP	GO:0043536	positive regulation of blood vessel endothelial cell migration	4/87	75/18862	0.000399837	0.0114798	0.008282	HSPB1/NFE2L2/TMSB4X/HMGB1	4
GO:0035767	BP	GO:0035767	endothelial cell chemotaxis	3/87	32/18862	0.000426765	0.0119557	0.00862537	HSPB1/TMSB4X/HMGB1	3
GO:0090075	BP	GO:0090075	relaxation of muscle	3/87	32/18862	0.000426765	0.0119557	0.00862537	ATP1A2/SOD1/SRI	3
GO:0032970	BP	GO:0032970	regulation of actin filament-based process	8/87	389/18862	0.000430294	0.0119557	0.00862537	RHOC/ATP1A2/NOTCH2/PAM/WASF2/LRP1/SRI/TMSB4X	8
GO:0055076	BP	GO:0055076	transition metal ion homeostasis	5/87	139/18862	0.000460263	0.0123696	0.00892397	APP/SOD1/B2M/FTH1/SRI	5
GO:0034599	BP	GO:0034599	cellular response to oxidative stress	7/87	299/18862	0.000463978	0.0123696	0.00892397	GPR37L1/PRDX1/HSPB1/AXL/SOD1/ARL6IP5/NFE2L2	7
GO:0002709	BP	GO:0002709	regulation of T cell mediated immunity	4/87	78/18862	0.000464339	0.0123696	0.00892397	B2M/HLA-E/CD81/HMGB1	4
GO:0045913	BP	GO:0045913	positive regulation of carbohydrate metabolic process	4/87	78/18862	0.000464339	0.0123696	0.00892397	APP/SORBS1/P2RX7/HMGB1	4
GO:0006826	BP	GO:0006826	iron ion transport	4/87	79/18862	0.000487395	0.0128513	0.0092715	B2M/FTH1/ARHGAP1/SLC48A1	4
GO:0140354	BP	GO:0140354	lipid import into cell	3/87	34/18862	0.000511456	0.0132338	0.00954747	ATP1A2/SLC1A3/ARL6IP5	3
GO:0007568	BP	GO:0007568	aging	7/87	304/18862	0.000512146	0.0132338	0.00954747	APP/CALR/SOD1/B2M/LRP1/PDCD4/NFE2L2	7
GO:0022604	BP	GO:0022604	regulation of cell morphogenesis	7/87	305/18862	0.000522241	0.0133611	0.00963929	RHOC/SPARC/CALR/PLXNB2/CDC42SE2/MSN/ACTN4	7
GO:0002262	BP	GO:0002262	myeloid cell homeostasis	5/87	145/18862	0.000558107	0.0141387	0.0102003	AXL/SOD1/B2M/STAT3/HMGB1	5
GO:1900407	BP	GO:1900407	regulation of cellular response to oxidative stress	4/87	84/18862	0.000615058	0.0154302	0.011132	GPR37L1/HSPB1/SOD1/NFE2L2	4
GO:0030048	BP	GO:0030048	actin filament-based movement	5/87	150/18862	0.000650944	0.0160194	0.0115571	ATP1A2/WASF2/VIM/SRI/ACTN4	5
GO:1903364	BP	GO:1903364	positive regulation of cellular protein catabolic process	5/87	150/18862	0.000650944	0.0160194	0.0115571	CLU/LRP1/NFE2L2/CD81/MSN	5
GO:0055072	BP	GO:0055072	iron ion homeostasis	4/87	86/18862	0.000672199	0.0163864	0.0118219	SOD1/B2M/FTH1/SRI	4
GO:0030099	BP	GO:0030099	myeloid cell differentiation	8/87	419/18862	0.000700914	0.0167992	0.0121197	NOTCH2/APP/B2M/WASF2/GNAS/STAT3/CD81/HMGB1	8
GO:0150104	BP	GO:0150104	transport across blood-brain barrier	4/87	87/18862	0.000702135	0.0167992	0.0121197	ATP1A2/SLC1A3/LRP1/ATP1B2	4
GO:0006457	BP	GO:0006457	protein folding	6/87	233/18862	0.000730911	0.0172189	0.0124225	CLU/HSPB1/CALR/B2M/GRN/DNAJC3	6
GO:0010232	BP	GO:0010232	vascular transport	4/87	88/18862	0.000733004	0.0172189	0.0124225	ATP1A2/SLC1A3/LRP1/ATP1B2	4
GO:0006417	BP	GO:0006417	regulation of translation	8/87	425/18862	0.00076875	0.0178959	0.0129109	HSPB1/APP/CALR/PLXNB2/TOB1/VIM/STAT3/DNAJC3	8
GO:0002706	BP	GO:0002706	regulation of lymphocyte mediated immunity	5/87	157/18862	0.000799785	0.018399	0.0132738	CADM1/B2M/HLA-E/CD81/HMGB1	5
GO:0010975	BP	GO:0010975	regulation of neuron projection development	8/87	428/18862	0.0008046	0.018399	0.0132738	PLXNB2/B2M/SNX3/VIM/LRP1/ATP1B2/NFE2L2/GRN	8
GO:0034614	BP	GO:0034614	cellular response to reactive oxygen species	5/87	159/18862	0.000846631	0.0191903	0.0138447	GPR37L1/PRDX1/AXL/SOD1/NFE2L2	5
GO:0045185	BP	GO:0045185	maintenance of protein location	4/87	92/18862	0.000866121	0.0194614	0.0140403	ARL2/SRI/SP100/TMSB4X	4
GO:1903580	BP	GO:1903580	positive regulation of ATP metabolic process	3/87	41/18862	0.000890154	0.0198289	0.0143055	APP/P2RX7/TMSB4X	3
GO:1902882	BP	GO:1902882	regulation of response to oxidative stress	4/87	93/18862	0.000901891	0.0198951	0.0143532	GPR37L1/HSPB1/SOD1/NFE2L2	4
GO:0007042	BP	GO:0007042	lysosomal lumen acidification	2/87	10/18862	0.000923922	0.0198951	0.0143532	ATP6AP2/GRN	2
GO:1904350	BP	GO:1904350	regulation of protein catabolic process in the vacuole	2/87	10/18862	0.000923922	0.0198951	0.0143532	LRP1/CD81	2
GO:2000343	BP	GO:2000343	positive regulation of chemokine (C-X-C motif) ligand 2 production	2/87	10/18862	0.000923922	0.0198951	0.0143532	LRP1/HMGB1	2
GO:0034250	BP	GO:0034250	positive regulation of cellular amide metabolic process	5/87	163/18862	0.000946429	0.0202113	0.0145813	CLU/PLXNB2/VIM/NFE2L2/DNAJC3	5
GO:0089718	BP	GO:0089718	amino acid import across plasma membrane	3/87	42/18862	0.000955447	0.0202367	0.0145996	ATP1A2/SLC1A3/ARL6IP5	3
GO:0006979	BP	GO:0006979	response to oxidative stress	8/87	444/18862	0.00101926	0.0213169	0.015379	GPR37L1/PRDX1/HSPB1/APP/AXL/SOD1/ARL6IP5/NFE2L2	8
GO:0070997	BP	GO:0070997	neuron death	7/87	342/18862	0.00102295	0.0213169	0.015379	CLU/APP/AXL/SOD1/ARL6IP5/LRP1/GRN	7
GO:0031341	BP	GO:0031341	regulation of cell killing	4/87	98/18862	0.0010965	0.022552	0.01627	CADM1/B2M/P2RX7/HLA-E	4
GO:0062197	BP	GO:0062197	cellular response to chemical stress	7/87	347/18862	0.00111262	0.022552	0.01627	GPR37L1/PRDX1/HSPB1/AXL/SOD1/ARL6IP5/NFE2L2	7
GO:0034975	BP	GO:0034975	protein folding in endoplasmic reticulum	2/87	11/18862	0.00112585	0.022552	0.01627	CALR/DNAJC3	2
GO:0048680	BP	GO:0048680	positive regulation of axon regeneration	2/87	11/18862	0.00112585	0.022552	0.01627	LRP1/GRN	2
GO:0051481	BP	GO:0051481	negative regulation of cytosolic calcium ion concentration	2/87	11/18862	0.00112585	0.022552	0.01627	ATP1A2/LRP1	2
GO:0032386	BP	GO:0032386	regulation of intracellular transport	7/87	350/18862	0.00116932	0.0232426	0.0167682	SNX3/PTPN14/ARHGAP1/CD81/SP100/STOM/MSN	7
GO:0010038	BP	GO:0010038	response to metal ion	7/87	352/18862	0.00120837	0.0238353	0.0171958	SPARC/APP/CALR/PAM/SOD1/B2M/NFE2L2	7
GO:0045981	BP	GO:0045981	positive regulation of nucleotide metabolic process	3/87	46/18862	0.00124672	0.0241708	0.0174379	APP/P2RX7/TMSB4X	3
GO:1900544	BP	GO:1900544	positive regulation of purine nucleotide metabolic process	3/87	46/18862	0.00124672	0.0241708	0.0174379	APP/P2RX7/TMSB4X	3
GO:0042116	BP	GO:0042116	macrophage activation	4/87	102/18862	0.00127207	0.0241708	0.0174379	CLU/APP/HMGB1/GRN	4
GO:0045639	BP	GO:0045639	positive regulation of myeloid cell differentiation	4/87	102/18862	0.00127207	0.0241708	0.0174379	NOTCH2/GNAS/STAT3/HMGB1	4
GO:0046883	BP	GO:0046883	regulation of hormone secretion	6/87	260/18862	0.00128727	0.0241708	0.0174379	ARL2/CPT1A/NNAT/GNAS/LRP1/SRI	6
GO:0051098	BP	GO:0051098	regulation of binding	7/87	357/18862	0.00131048	0.0241708	0.0174379	APP/B2M/LRP1/SRI/SP100/TMSB4X/HMGB1	7
GO:0001774	BP	GO:0001774	microglial cell activation	3/87	47/18862	0.00132731	0.0241708	0.0174379	CLU/APP/GRN	3
GO:0035722	BP	GO:0035722	interleukin-12-mediated signaling pathway	3/87	47/18862	0.00132731	0.0241708	0.0174379	SOD1/PDCD4/MSN	3
GO:0097028	BP	GO:0097028	dendritic cell differentiation	3/87	47/18862	0.00132731	0.0241708	0.0174379	NOTCH2/AXL/HMGB1	3
GO:0002863	BP	GO:0002863	positive regulation of inflammatory response to antigenic stimulus	2/87	12/18862	0.00134698	0.0241708	0.0174379	HLA-E/CD81	2
GO:0010958	BP	GO:0010958	regulation of amino acid import across plasma membrane	2/87	12/18862	0.00134698	0.0241708	0.0174379	ATP1A2/ARL6IP5	2
GO:0070572	BP	GO:0070572	positive regulation of neuron projection regeneration	2/87	12/18862	0.00134698	0.0241708	0.0174379	LRP1/GRN	2
GO:1903789	BP	GO:1903789	regulation of amino acid transmembrane transport	2/87	12/18862	0.00134698	0.0241708	0.0174379	ATP1A2/ARL6IP5	2
GO:0002456	BP	GO:0002456	T cell mediated immunity	4/87	104/18862	0.00136683	0.0242803	0.0175168	B2M/HLA-E/CD81/HMGB1	4
GO:0002449	BP	GO:0002449	lymphocyte mediated immunity	7/87	360/18862	0.00137491	0.0242803	0.0175168	CLU/CADM1/B2M/HLA-E/CD81/C1RL/HMGB1	7
GO:0060249	BP	GO:0060249	anatomical structure homeostasis	8/87	466/18862	0.00138706	0.0242803	0.0175168	PRDX1/HSPB1/SOD1/B2M/GNAS/ATP1B2/P2RX7/SP100	8
GO:0031349	BP	GO:0031349	positive regulation of defense response	7/87	361/18862	0.00139694	0.0242803	0.0175168	APP/CADM1/PDCD4/HLA-E/CD81/HMGB1/GRN	7
GO:0050796	BP	GO:0050796	regulation of insulin secretion	5/87	178/18862	0.00140006	0.0242803	0.0175168	ARL2/CPT1A/NNAT/LRP1/SRI	5
GO:0043090	BP	GO:0043090	amino acid import	3/87	48/18862	0.0014111	0.0243086	0.0175373	ATP1A2/SLC1A3/ARL6IP5	3
GO:0001906	BP	GO:0001906	cell killing	5/87	179/18862	0.00143513	0.0245588	0.0177178	CADM1/HMGN2/B2M/P2RX7/HLA-E	5
GO:0048259	BP	GO:0048259	regulation of receptor-mediated endocytosis	4/87	106/18862	0.00146642	0.0249292	0.017985	CLU/B2M/TNK2/CD63	4
GO:0071349	BP	GO:0071349	cellular response to interleukin-12	3/87	49/18862	0.00149815	0.0250285	0.0180567	SOD1/PDCD4/MSN	3
GO:0050727	BP	GO:0050727	regulation of inflammatory response	7/87	366/18862	0.00151122	0.0250285	0.0180567	APP/SOD1/PDCD4/HLA-E/CD81/TMSB4X/GRN	7
GO:0002460	BP	GO:0002460	adaptive immune response based on somatic recombination of immune receptors built from immunoglobulin superfamily domains	7/87	367/18862	0.00153493	0.0250285	0.0180567	CLU/B2M/STAT3/HLA-E/CD81/C1RL/HMGB1	7
GO:0010950	BP	GO:0010950	positive regulation of endopeptidase activity	5/87	182/18862	0.00154425	0.0250285	0.0180567	CTSD/ARL6IP5/STAT3/ASPH/HMGB1	5
GO:0002708	BP	GO:0002708	positive regulation of lymphocyte mediated immunity	4/87	108/18862	0.00157097	0.0250285	0.0180567	CADM1/B2M/HLA-E/CD81	4
GO:0001771	BP	GO:0001771	immunological synapse formation	2/87	13/18862	0.00158712	0.0250285	0.0180567	CD81/MSN	2
GO:0010248	BP	GO:0010248	establishment or maintenance of transmembrane electrochemical gradient	2/87	13/18862	0.00158712	0.0250285	0.0180567	ATP1A2/ATP1B2	2
GO:0030007	BP	GO:0030007	cellular potassium ion homeostasis	2/87	13/18862	0.00158712	0.0250285	0.0180567	ATP1A2/ATP1B2	2
GO:0045104	BP	GO:0045104	intermediate filament cytoskeleton organization	3/87	50/18862	0.0015885	0.0250285	0.0180567	DST/SOD1/VIM	3
GO:0048260	BP	GO:0048260	positive regulation of receptor-mediated endocytosis	3/87	50/18862	0.0015885	0.0250285	0.0180567	CLU/B2M/CD63	3
GO:0070671	BP	GO:0070671	response to interleukin-12	3/87	50/18862	0.0015885	0.0250285	0.0180567	SOD1/PDCD4/MSN	3
GO:1903202	BP	GO:1903202	negative regulation of oxidative stress-induced cell death	3/87	50/18862	0.0015885	0.0250285	0.0180567	GPR37L1/HSPB1/NFE2L2	3
GO:0032963	BP	GO:0032963	collagen metabolic process	4/87	109/18862	0.00162514	0.0254506	0.0183612	CST3/CTSD/TRAM2/VIM	4
GO:0043277	BP	GO:0043277	apoptotic cell clearance	3/87	51/18862	0.00168219	0.0260286	0.0187782	AXL/LRP1/HMGB1	3
GO:0045103	BP	GO:0045103	intermediate filament-based process	3/87	51/18862	0.00168219	0.0260286	0.0187782	DST/SOD1/VIM	3
GO:0071675	BP	GO:0071675	regulation of mononuclear cell migration	4/87	111/18862	0.00173735	0.026564	0.0191645	APP/CALR/MSN/HMGB1	4
GO:1903959	BP	GO:1903959	regulation of anion transmembrane transport	4/87	111/18862	0.00173735	0.026564	0.0191645	ATP1A2/SORBS1/ARL6IP5/NFE2L2	4
GO:0002711	BP	GO:0002711	positive regulation of T cell mediated immunity	3/87	52/18862	0.00177927	0.0267961	0.0193319	B2M/HLA-E/CD81	3
GO:0043392	BP	GO:0043392	negative regulation of DNA binding	3/87	52/18862	0.00177927	0.0267961	0.0193319	SRI/SP100/TMSB4X	3
GO:0060284	BP	GO:0060284	regulation of cell development	8/87	485/18862	0.00178364	0.0267961	0.0193319	GPR37L1/NOTCH2/CALR/PLXNB2/B2M/LRP1/ACTN4/GRN	8
GO:0071248	BP	GO:0071248	cellular response to metal ion	5/87	189/18862	0.00182249	0.027104	0.019554	APP/CALR/SOD1/B2M/NFE2L2	5
GO:0050708	BP	GO:0050708	regulation of protein secretion	6/87	279/18862	0.00184106	0.027104	0.019554	PAM/ARL2/CPT1A/NNAT/LRP1/SRI	6
GO:0001780	BP	GO:0001780	neutrophil homeostasis	2/87	14/18862	0.00184609	0.027104	0.019554	AXL/HMGB1	2
GO:0002475	BP	GO:0002475	antigen processing and presentation via MHC class Ib	2/87	14/18862	0.00184609	0.027104	0.019554	B2M/HLA-E	2
GO:0002720	BP	GO:0002720	positive regulation of cytokine production involved in immune response	3/87	53/18862	0.00187979	0.0274427	0.0197984	B2M/HLA-E/CD81	3
GO:0031099	BP	GO:0031099	regeneration	5/87	192/18862	0.00195235	0.0283208	0.0204319	AXL/CPT1A/LRP1/CD81/GRN	5
GO:0007569	BP	GO:0007569	cell aging	4/87	115/18862	0.00197773	0.0283208	0.0204319	CALR/SOD1/B2M/PDCD4	4
GO:0030004	BP	GO:0030004	cellular monovalent inorganic cation homeostasis	4/87	115/18862	0.00197773	0.0283208	0.0204319	ATP1A2/ATP1B2/ATP6AP2/GRN	4
GO:2000649	BP	GO:2000649	regulation of sodium ion transmembrane transporter activity	3/87	54/18862	0.00198377	0.0283208	0.0204319	ATP1A2/STOM/ACTN4	3
GO:1905475	BP	GO:1905475	regulation of protein localization to membrane	5/87	194/18862	0.0020426	0.0288828	0.0208373	SORBS1/LRP1/CD81/TMEM59/STOM	5
GO:0030705	BP	GO:0030705	cytoskeleton-dependent intracellular transport	5/87	195/18862	0.00208885	0.0288828	0.0208373	HSPB1/APP/DST/SOD1/ACTN4	5
GO:0001912	BP	GO:0001912	positive regulation of leukocyte mediated cytotoxicity	3/87	55/18862	0.00209128	0.0288828	0.0208373	CADM1/B2M/HLA-E	3
GO:0009404	BP	GO:0009404	toxin metabolic process	2/87	15/18862	0.00212373	0.0288828	0.0208373	PAM/NFE2L2	2
GO:0035751	BP	GO:0035751	regulation of lysosomal lumen pH	2/87	15/18862	0.00212373	0.0288828	0.0208373	ATP6AP2/GRN	2
GO:0036376	BP	GO:0036376	sodium ion export across plasma membrane	2/87	15/18862	0.00212373	0.0288828	0.0208373	ATP1A2/ATP1B2	2
GO:0042994	BP	GO:0042994	cytoplasmic sequestering of transcription factor	2/87	15/18862	0.00212373	0.0288828	0.0208373	SRI/TMSB4X	2
GO:1905906	BP	GO:1905906	regulation of amyloid fibril formation	2/87	15/18862	0.00212373	0.0288828	0.0208373	CLU/APP	2
GO:2001028	BP	GO:2001028	positive regulation of endothelial cell chemotaxis	2/87	15/18862	0.00212373	0.0288828	0.0208373	HSPB1/TMSB4X	2
GO:0046916	BP	GO:0046916	cellular transition metal ion homeostasis	4/87	118/18862	0.00217247	0.0292378	0.0210935	APP/SOD1/FTH1/SRI	4
GO:0051101	BP	GO:0051101	regulation of DNA binding	4/87	118/18862	0.00217247	0.0292378	0.0210935	SRI/SP100/TMSB4X/HMGB1	4
GO:0032387	BP	GO:0032387	negative regulation of intracellular transport	3/87	57/18862	0.00231701	0.0308616	0.0222649	SNX3/ARHGAP1/SP100	3
GO:0086065	BP	GO:0086065	cell communication involved in cardiac conduction	3/87	57/18862	0.00231701	0.0308616	0.0222649	ATP1A2/ATP1B2/SRI	3
GO:0051604	BP	GO:0051604	protein maturation	6/87	293/18862	0.00235292	0.0311792	0.022494	CALR/NNAT/ASPH/ATP6AP2/TMEM59/C1RL	6
GO:0051238	BP	GO:0051238	sequestering of metal ion	2/87	16/18862	0.00241986	0.0317408	0.0228992	FTH1/SRI	2
GO:0061684	BP	GO:0061684	chaperone-mediated autophagy	2/87	16/18862	0.00241986	0.0317408	0.0228992	CLU/CTSA	2
GO:0031647	BP	GO:0031647	regulation of protein stability	6/87	295/18862	0.002434	0.0317649	0.0229166	CLU/CALR/CTSA/ATP1B2/CD81/GRN	6
GO:0035637	BP	GO:0035637	multicellular organismal signaling	5/87	203/18862	0.00248691	0.0321308	0.0231806	ATP1A2/SOD1/ATP1B2/SRI/ASPH	5
GO:1902905	BP	GO:1902905	positive regulation of supramolecular fiber organization	5/87	203/18862	0.00248691	0.0321308	0.0231806	CLU/RHOC/APP/ARL2/WASF2	5
GO:0098930	BP	GO:0098930	axonal transport	3/87	59/18862	0.00255729	0.0327131	0.0236006	HSPB1/DST/SOD1	3
GO:1903779	BP	GO:1903779	regulation of cardiac conduction	3/87	59/18862	0.00255729	0.0327131	0.0236006	ATP1A2/ATP1B2/ASPH	3
GO:0002685	BP	GO:0002685	regulation of leukocyte migration	5/87	205/18862	0.00259448	0.0330178	0.0238205	APP/CALR/CD81/MSN/HMGB1	5
GO:0035966	BP	GO:0035966	response to topologically incorrect protein	5/87	206/18862	0.00264952	0.0330178	0.0238205	CLU/HSPB1/CALR/NFE2L2/DNAJC3	5
GO:0002705	BP	GO:0002705	positive regulation of leukocyte mediated immunity	4/87	125/18862	0.00267759	0.0330178	0.0238205	CADM1/B2M/HLA-E/CD81	4
GO:0032722	BP	GO:0032722	positive regulation of chemokine production	3/87	60/18862	0.00268299	0.0330178	0.0238205	APP/LRP1/HMGB1	3
GO:0030073	BP	GO:0030073	insulin secretion	5/87	207/18862	0.00270539	0.0330178	0.0238205	ARL2/CPT1A/NNAT/LRP1/SRI	5
GO:0010715	BP	GO:0010715	regulation of extracellular matrix disassembly	2/87	17/18862	0.00273431	0.0330178	0.0238205	CST3/LRP1	2
GO:0019885	BP	GO:0019885	antigen processing and presentation of endogenous peptide antigen via MHC class I	2/87	17/18862	0.00273431	0.0330178	0.0238205	B2M/HLA-E	2
GO:0043217	BP	GO:0043217	myelin maintenance	2/87	17/18862	0.00273431	0.0330178	0.0238205	CLU/SOD1	2
GO:0071318	BP	GO:0071318	cellular response to ATP	2/87	17/18862	0.00273431	0.0330178	0.0238205	SOD1/P2RX7	2
GO:0072567	BP	GO:0072567	chemokine (C-X-C motif) ligand 2 production	2/87	17/18862	0.00273431	0.0330178	0.0238205	LRP1/HMGB1	2
GO:2000341	BP	GO:2000341	regulation of chemokine (C-X-C motif) ligand 2 production	2/87	17/18862	0.00273431	0.0330178	0.0238205	LRP1/HMGB1	2
GO:0046879	BP	GO:0046879	hormone secretion	6/87	302/18862	0.00273444	0.0330178	0.0238205	ARL2/CPT1A/NNAT/GNAS/LRP1/SRI	6
GO:0046686	BP	GO:0046686	response to cadmium ion	3/87	61/18862	0.00281244	0.0334564	0.0241369	SPARC/SOD1/B2M	3
GO:0002703	BP	GO:0002703	regulation of leukocyte mediated immunity	5/87	209/18862	0.00281971	0.0334564	0.0241369	CADM1/B2M/HLA-E/CD81/HMGB1	5
GO:0090276	BP	GO:0090276	regulation of peptide hormone secretion	5/87	209/18862	0.00281971	0.0334564	0.0241369	ARL2/CPT1A/NNAT/LRP1/SRI	5
GO:0000041	BP	GO:0000041	transition metal ion transport	4/87	127/18862	0.00283551	0.0334564	0.0241369	B2M/FTH1/ARHGAP1/SLC48A1	4
GO:1905477	BP	GO:1905477	positive regulation of protein localization to membrane	4/87	127/18862	0.00283551	0.0334564	0.0241369	SORBS1/LRP1/CD81/STOM	4
GO:1903018	BP	GO:1903018	regulation of glycoprotein metabolic process	3/87	62/18862	0.00294567	0.0345001	0.0248899	ITM2B/CST3/TMEM59	3
GO:0002791	BP	GO:0002791	regulation of peptide secretion	6/87	308/18862	0.00301345	0.0345001	0.0248899	PAM/ARL2/CPT1A/NNAT/LRP1/SRI	6
GO:1903706	BP	GO:1903706	regulation of hemopoiesis	7/87	415/18862	0.00306058	0.0345001	0.0248899	NOTCH2/AXL/SOD1/B2M/GNAS/STAT3/HMGB1	7
GO:0002281	BP	GO:0002281	macrophage activation involved in immune response	2/87	18/18862	0.00306691	0.0345001	0.0248899	HMGB1/GRN	2
GO:0007039	BP	GO:0007039	protein catabolic process in the vacuole	2/87	18/18862	0.00306691	0.0345001	0.0248899	LRP1/CD81	2
GO:0070875	BP	GO:0070875	positive regulation of glycogen metabolic process	2/87	18/18862	0.00306691	0.0345001	0.0248899	SORBS1/HMGB1	2
GO:2000641	BP	GO:2000641	regulation of early endosome to late endosome transport	2/87	18/18862	0.00306691	0.0345001	0.0248899	SNX3/MSN	2
GO:0031343	BP	GO:0031343	positive regulation of cell killing	3/87	63/18862	0.00308274	0.0345001	0.0248899	CADM1/B2M/HLA-E	3
GO:0071677	BP	GO:0071677	positive regulation of mononuclear cell migration	3/87	63/18862	0.00308274	0.0345001	0.0248899	APP/CALR/HMGB1	3
GO:1902475	BP	GO:1902475	L-alpha-amino acid transmembrane transport	3/87	63/18862	0.00308274	0.0345001	0.0248899	ATP1A2/SLC1A3/ARL6IP5	3
GO:0035264	BP	GO:0035264	multicellular organism growth	4/87	130/18862	0.00308418	0.0345001	0.0248899	NOTCH2/APP/SOD1/GNAS	4
GO:0046683	BP	GO:0046683	response to organophosphorus	4/87	130/18862	0.00308418	0.0345001	0.0248899	SPARC/APP/SOD1/P2RX7	4
GO:0009914	BP	GO:0009914	hormone transport	6/87	312/18862	0.00321096	0.0355981	0.025682	ARL2/CPT1A/NNAT/GNAS/LRP1/SRI	6
GO:0006749	BP	GO:0006749	glutathione metabolic process	3/87	64/18862	0.00322367	0.0355981	0.025682	SOD1/ARL6IP5/NFE2L2	3
GO:0032507	BP	GO:0032507	maintenance of protein location in cell	3/87	64/18862	0.00322367	0.0355981	0.025682	ARL2/SP100/TMSB4X	3
GO:0071241	BP	GO:0071241	cellular response to inorganic substance	5/87	216/18862	0.00324748	0.0357085	0.0257616	APP/CALR/SOD1/B2M/NFE2L2	5
GO:0002483	BP	GO:0002483	antigen processing and presentation of endogenous peptide antigen	2/87	19/18862	0.00341747	0.0369488	0.0266565	B2M/HLA-E	2
GO:0006883	BP	GO:0006883	cellular sodium ion homeostasis	2/87	19/18862	0.00341747	0.0369488	0.0266565	ATP1A2/ATP1B2	2
GO:1900221	BP	GO:1900221	regulation of amyloid-beta clearance	2/87	19/18862	0.00341747	0.0369488	0.0266565	CLU/LRP1	2
GO:1903975	BP	GO:1903975	regulation of glial cell migration	2/87	19/18862	0.00341747	0.0369488	0.0266565	LRP1/ATP1B2	2
GO:0034329	BP	GO:0034329	cell junction assembly	7/87	425/18862	0.00348912	0.0372767	0.0268931	RHOC/APP/DST/PLXNB2/SORBS1/ARL2/LRP1	7
GO:0015807	BP	GO:0015807	L-amino acid transport	3/87	66/18862	0.00351724	0.0372767	0.0268931	ATP1A2/SLC1A3/ARL6IP5	3
GO:0061515	BP	GO:0061515	myeloid cell development	3/87	66/18862	0.00351724	0.0372767	0.0268931	NOTCH2/APP/WASF2	3
GO:0042542	BP	GO:0042542	response to hydrogen peroxide	4/87	135/18862	0.00353109	0.0372767	0.0268931	GPR37L1/AXL/SOD1/NFE2L2	4
GO:0043524	BP	GO:0043524	negative regulation of neuron apoptotic process	4/87	135/18862	0.00353109	0.0372767	0.0268931	AXL/SOD1/LRP1/GRN	4
GO:0052548	BP	GO:0052548	regulation of endopeptidase activity	7/87	426/18862	0.00353437	0.0372767	0.0268931	CST3/APP/CTSD/ARL6IP5/STAT3/ASPH/HMGB1	7
GO:0015800	BP	GO:0015800	acidic amino acid transport	3/87	67/18862	0.00366996	0.0382713	0.0276106	ATP1A2/SLC1A3/ARL6IP5	3
GO:0050766	BP	GO:0050766	positive regulation of phagocytosis	3/87	67/18862	0.00366996	0.0382713	0.0276106	CALR/SOD1/LRP1	3
GO:0042391	BP	GO:0042391	regulation of membrane potential	7/87	431/18862	0.00376738	0.0382713	0.0276106	ATP1A2/APP/SOD1/ARL6IP5/ATP1B2/SRI/P2RX7	7
GO:0002726	BP	GO:0002726	positive regulation of T cell cytokine production	2/87	20/18862	0.00378585	0.0382713	0.0276106	B2M/CD81	2
GO:0010226	BP	GO:0010226	response to lithium ion	2/87	20/18862	0.00378585	0.0382713	0.0276106	CALR/NFE2L2	2
GO:0032816	BP	GO:0032816	positive regulation of natural killer cell activation	2/87	20/18862	0.00378585	0.0382713	0.0276106	AXL/HLA-E	2
GO:0034104	BP	GO:0034104	negative regulation of tissue remodeling	2/87	20/18862	0.00378585	0.0382713	0.0276106	CST3/P2RX7	2
GO:1902176	BP	GO:1902176	negative regulation of oxidative stress-induced intrinsic apoptotic signaling pathway	2/87	20/18862	0.00378585	0.0382713	0.0276106	HSPB1/NFE2L2	2
GO:1903206	BP	GO:1903206	negative regulation of hydrogen peroxide-induced cell death	2/87	20/18862	0.00378585	0.0382713	0.0276106	GPR37L1/NFE2L2	2
GO:2000678	BP	GO:2000678	negative regulation of transcription regulatory region DNA binding	2/87	20/18862	0.00378585	0.0382713	0.0276106	SRI/TMSB4X	2
GO:0000302	BP	GO:0000302	response to reactive oxygen species	5/87	224/18862	0.00379159	0.0382713	0.0276106	GPR37L1/PRDX1/AXL/SOD1/NFE2L2	5
GO:0045732	BP	GO:0045732	positive regulation of protein catabolic process	5/87	225/18862	0.00386392	0.0388497	0.0280279	CLU/LRP1/NFE2L2/CD81/MSN	5
GO:0050921	BP	GO:0050921	positive regulation of chemotaxis	4/87	139/18862	0.00391888	0.0392496	0.0283163	HSPB1/CALR/TMSB4X/HMGB1	4
GO:0062012	BP	GO:0062012	regulation of small molecule metabolic process	7/87	437/18862	0.00406227	0.0405267	0.0292377	APP/SOD1/SORBS1/CPT1A/P2RX7/TMSB4X/HMGB1	7
GO:0051051	BP	GO:0051051	negative regulation of transport	7/87	438/18862	0.00411308	0.0405267	0.0292377	ATP1A2/SNX3/ARL6IP5/SRI/ARHGAP1/SP100/HMGB1	7
GO:1904064	BP	GO:1904064	positive regulation of cation transmembrane transport	4/87	141/18862	0.00412318	0.0405267	0.0292377	ATP1B2/SRI/TMSB4X/ACTN4	4
GO:0006801	BP	GO:0006801	superoxide metabolic process	3/87	70/18862	0.0041522	0.0405267	0.0292377	PRDX1/SOD1/NFE2L2	3
GO:0006879	BP	GO:0006879	cellular iron ion homeostasis	3/87	70/18862	0.0041522	0.0405267	0.0292377	SOD1/FTH1/SRI	3
GO:0008090	BP	GO:0008090	retrograde axonal transport	2/87	21/18862	0.00417187	0.0405267	0.0292377	DST/SOD1	2
GO:0046641	BP	GO:0046641	positive regulation of alpha-beta T cell proliferation	2/87	21/18862	0.00417187	0.0405267	0.0292377	HLA-E/CD81	2
GO:1902307	BP	GO:1902307	positive regulation of sodium ion transmembrane transport	2/87	21/18862	0.00417187	0.0405267	0.0292377	ATP1B2/ACTN4	2
GO:0030336	BP	GO:0030336	negative regulation of cell migration	6/87	330/18862	0.00422173	0.0408575	0.0294764	CALR/LRP1/ATP1B2/NFE2L2/SP100/HMGB1	6
GO:0051402	BP	GO:0051402	neuron apoptotic process	5/87	230/18862	0.00424052	0.0408862	0.0294971	APP/AXL/SOD1/LRP1/GRN	5
GO:0032024	BP	GO:0032024	positive regulation of insulin secretion	3/87	71/18862	0.00432109	0.0413551	0.0298354	NNAT/LRP1/SRI	3
GO:0006874	BP	GO:0006874	cellular calcium ion homeostasis	7/87	442/18862	0.00432116	0.0413551	0.0298354	ATP1A2/APP/CALR/LRP1/SRI/P2RX7/HMGB1	7
GO:0014074	BP	GO:0014074	response to purine-containing compound	4/87	144/18862	0.00444298	0.042364	0.0305633	SPARC/APP/SOD1/P2RX7	4
GO:0043254	BP	GO:0043254	regulation of protein-containing complex assembly	7/87	446/18862	0.00453714	0.0426813	0.0307921	CLU/RHOC/ARL2/WASF2/MSN/TMSB4X/HMGB1	7
GO:0045765	BP	GO:0045765	regulation of angiogenesis	6/87	335/18862	0.0045402	0.0426813	0.0307921	SPARC/HSPB1/NFE2L2/SP100/HMGB1/GRN	6
GO:0010288	BP	GO:0010288	response to lead ion	2/87	22/18862	0.00457535	0.0426813	0.0307921	SPARC/APP	2
GO:0050765	BP	GO:0050765	negative regulation of phagocytosis	2/87	22/18862	0.00457535	0.0426813	0.0307921	SNX3/HMGB1	2
GO:0051220	BP	GO:0051220	cytoplasmic sequestering of protein	2/87	22/18862	0.00457535	0.0426813	0.0307921	SRI/TMSB4X	2
GO:1901032	BP	GO:1901032	negative regulation of response to reactive oxygen species	2/87	22/18862	0.00457535	0.0426813	0.0307921	GPR37L1/NFE2L2	2
GO:1901342	BP	GO:1901342	regulation of vasculature development	6/87	341/18862	0.00494542	0.0452873	0.0326723	SPARC/HSPB1/NFE2L2/SP100/HMGB1/GRN	6
GO:0006814	BP	GO:0006814	sodium ion transport	5/87	239/18862	0.00498343	0.0452873	0.0326723	ATP1A2/ATP1B2/P2RX7/STOM/ACTN4	5
GO:0055074	BP	GO:0055074	calcium ion homeostasis	7/87	454/18862	0.00499356	0.0452873	0.0326723	ATP1A2/APP/CALR/LRP1/SRI/P2RX7/HMGB1	7
GO:0007035	BP	GO:0007035	vacuolar acidification	2/87	23/18862	0.00499615	0.0452873	0.0326723	ATP6AP2/GRN	2
GO:0010155	BP	GO:0010155	regulation of proton transport	2/87	23/18862	0.00499615	0.0452873	0.0326723	TMSB4X/ACTN4	2
GO:0048668	BP	GO:0048668	collateral sprouting	2/87	23/18862	0.00499615	0.0452873	0.0326723	APP/LRP1	2
GO:0051457	BP	GO:0051457	maintenance of protein location in nucleus	2/87	23/18862	0.00499615	0.0452873	0.0326723	ARL2/SP100	2
GO:0046631	BP	GO:0046631	alpha-beta T cell activation	4/87	149/18862	0.00501245	0.0452873	0.0326723	STAT3/HLA-E/CD81/HMGB1	4
GO:0061337	BP	GO:0061337	cardiac conduction	4/87	149/18862	0.00501245	0.0452873	0.0326723	ATP1A2/ATP1B2/SRI/ASPH	4
GO:0002479	BP	GO:0002479	antigen processing and presentation of exogenous peptide antigen via MHC class I, TAP-dependent	3/87	75/18862	0.0050381	0.0453605	0.032725	CALR/B2M/HLA-E	3
GO:0015908	BP	GO:0015908	fatty acid transport	4/87	150/18862	0.00513195	0.0458856	0.0331039	ATP1A2/SLC1A3/CPT1A/ARL6IP5	4
GO:0043535	BP	GO:0043535	regulation of blood vessel endothelial cell migration	4/87	150/18862	0.00513195	0.0458856	0.0331039	HSPB1/NFE2L2/TMSB4X/HMGB1	4
GO:0060395	BP	GO:0060395	SMAD protein signal transduction	3/87	76/18862	0.00522786	0.0463298	0.0334243	TOB1/VIM/SUB1	3
GO:2000146	BP	GO:2000146	negative regulation of cell motility	6/87	345/18862	0.00522999	0.0463298	0.0334243	CALR/LRP1/ATP1B2/NFE2L2/SP100/HMGB1	6
GO:0008360	BP	GO:0008360	regulation of cell shape	4/87	151/18862	0.00525334	0.0463298	0.0334243	RHOC/PLXNB2/CDC42SE2/MSN	4
GO:2001056	BP	GO:2001056	positive regulation of cysteine-type endopeptidase activity	4/87	151/18862	0.00525334	0.0463298	0.0334243	CTSD/ARL6IP5/ASPH/HMGB1	4
GO:0002237	BP	GO:0002237	response to molecule of bacterial origin	6/87	346/18862	0.00530297	0.0466084	0.0336253	SPARC/AXL/B2M/VIM/PDCD4/HMGB1	6
GO:0006869	BP	GO:0006869	lipid transport	7/87	461/18862	0.00542065	0.0468056	0.0337676	CLU/ATP1A2/SLC1A3/CPT1A/ARL6IP5/LRP1/P2RX7	7
GO:0048678	BP	GO:0048678	response to axon injury	3/87	77/18862	0.00542188	0.0468056	0.0337676	SOD1/LRP1/GRN	3
GO:0002407	BP	GO:0002407	dendritic cell chemotaxis	2/87	24/18862	0.00543408	0.0468056	0.0337676	CALR/HMGB1	2
GO:0045821	BP	GO:0045821	positive regulation of glycolytic process	2/87	24/18862	0.00543408	0.0468056	0.0337676	APP/P2RX7	2
GO:0045822	BP	GO:0045822	negative regulation of heart contraction	2/87	24/18862	0.00543408	0.0468056	0.0337676	ATP1A2/SRI	2
GO:2001026	BP	GO:2001026	regulation of endothelial cell chemotaxis	2/87	24/18862	0.00543408	0.0468056	0.0337676	HSPB1/TMSB4X	2
GO:0007034	BP	GO:0007034	vacuolar transport	4/87	153/18862	0.00550187	0.047232	0.0340752	CLU/LRP1/GRN/TMEM50B	4
GO:0003018	BP	GO:0003018	vascular process in circulatory system	5/87	245/18862	0.00552737	0.0472938	0.0341198	ATP1A2/SLC1A3/SOD1/LRP1/ATP1B2	5
GO:1902107	BP	GO:1902107	positive regulation of leukocyte differentiation	4/87	154/18862	0.00562903	0.0476893	0.0344051	NOTCH2/AXL/GNAS/HMGB1	4
GO:1903708	BP	GO:1903708	positive regulation of hemopoiesis	4/87	154/18862	0.00562903	0.0476893	0.0344051	NOTCH2/AXL/GNAS/HMGB1	4
GO:1905039	BP	GO:1905039	carboxylic acid transmembrane transport	4/87	154/18862	0.00562903	0.0476893	0.0344051	ATP1A2/SLC1A3/CPT1A/ARL6IP5	4
GO:0002697	BP	GO:0002697	regulation of immune effector process	7/87	465/18862	0.00567674	0.0476893	0.0344051	CLU/CADM1/B2M/HLA-E/CD81/HMGB1/GRN	7
GO:0030072	BP	GO:0030072	peptide hormone secretion	5/87	247/18862	0.00571766	0.0476893	0.0344051	ARL2/CPT1A/NNAT/LRP1/SRI	5
GO:0006936	BP	GO:0006936	muscle contraction	6/87	352/18862	0.0057567	0.0476893	0.0344051	ATP1A2/SOD1/SORBS1/VIM/SRI/ASPH	6
GO:0032956	BP	GO:0032956	regulation of actin cytoskeleton organization	6/87	352/18862	0.0057567	0.0476893	0.0344051	RHOC/NOTCH2/PAM/WASF2/LRP1/TMSB4X	6
GO:0051271	BP	GO:0051271	negative regulation of cellular component movement	6/87	352/18862	0.0057567	0.0476893	0.0344051	CALR/LRP1/ATP1B2/NFE2L2/SP100/HMGB1	6
GO:0002822	BP	GO:0002822	regulation of adaptive immune response based on somatic recombination of immune receptors built from immunoglobulin superfamily domains	4/87	155/18862	0.00575815	0.0476893	0.0344051	B2M/HLA-E/CD81/HMGB1	4
GO:1903825	BP	GO:1903825	organic acid transmembrane transport	4/87	155/18862	0.00575815	0.0476893	0.0344051	ATP1A2/SLC1A3/CPT1A/ARL6IP5	4
GO:0001910	BP	GO:0001910	regulation of leukocyte mediated cytotoxicity	3/87	79/18862	0.00582279	0.0480706	0.0346802	CADM1/B2M/HLA-E	3
GO:1903523	BP	GO:1903523	negative regulation of blood circulation	2/87	25/18862	0.005889	0.0481575	0.0347429	ATP1A2/SRI	2
GO:1905048	BP	GO:1905048	regulation of metallopeptidase activity	2/87	25/18862	0.005889	0.0481575	0.0347429	LRP1/STAT3	2
GO:0010970	BP	GO:0010970	transport along microtubule	4/87	156/18862	0.00588923	0.0481575	0.0347429	HSPB1/APP/DST/SOD1	4
GO:0048872	BP	GO:0048872	homeostasis of number of cells	5/87	249/18862	0.00591254	0.0481956	0.0347704	AXL/SOD1/B2M/STAT3/HMGB1	5
GO:0042590	BP	GO:0042590	antigen processing and presentation of exogenous peptide antigen via MHC class I	3/87	80/18862	0.00602974	0.0489964	0.0353481	CALR/B2M/HLA-E	3
GO:1903362	BP	GO:1903362	regulation of cellular protein catabolic process	5/87	251/18862	0.00611207	0.0495097	0.0357185	CLU/LRP1/NFE2L2/CD81/MSN	5
GO:0030900	BP	GO:0030900	forebrain development	6/87	357/18862	0.00615603	0.0497099	0.0358629	ATP1A2/APP/AXL/B2M/LRP1/ATP1B2	6
GO:0034774	CC	GO:0034774	secretory granule lumen	11/90	322/19520	2.70822e-07	3.02694e-05	1.96429e-05	CLU/SPARC/APP/B2M/CTSD/CTSA/TMSB4X/HMGB1/ACTN4/GRN/DNAJC3	11
GO:0060205	CC	GO:0060205	cytoplasmic vesicle lumen	11/90	326/19520	3.06264e-07	3.02694e-05	1.96429e-05	CLU/SPARC/APP/B2M/CTSD/CTSA/TMSB4X/HMGB1/ACTN4/GRN/DNAJC3	11
GO:0031983	CC	GO:0031983	vesicle lumen	11/90	328/19520	3.25478e-07	3.02694e-05	1.96429e-05	CLU/SPARC/APP/B2M/CTSD/CTSA/TMSB4X/HMGB1/ACTN4/GRN/DNAJC3	11
GO:0005925	CC	GO:0005925	focal adhesion	12/90	416/19520	4.58124e-07	3.05068e-05	1.97969e-05	CNN3/HSPB1/DST/CALR/B2M/SORBS1/ARL2/VIM/LRP1/CD81/MSN/ACTN4	12
GO:0030055	CC	GO:0030055	cell-substrate junction	12/90	423/19520	5.46717e-07	3.05068e-05	1.97969e-05	CNN3/HSPB1/DST/CALR/B2M/SORBS1/ARL2/VIM/LRP1/CD81/MSN/ACTN4	12
GO:1904724	CC	GO:1904724	tertiary granule lumen	5/90	55/19520	5.40181e-06	0.000251184	0.000163002	CST3/METTL7A/B2M/CTSD/FTH1	5
GO:0005765	CC	GO:0005765	lysosomal membrane	10/90	378/19520	9.50845e-06	0.000301813	0.000195857	LAPTM4A/CTSD/CTSA/LRP1/CD63/ATP6AP2/TMEM59/STOM/GRN/SLC48A1	10
GO:0098852	CC	GO:0098852	lytic vacuole membrane	10/90	378/19520	9.50845e-06	0.000301813	0.000195857	LAPTM4A/CTSD/CTSA/LRP1/CD63/ATP6AP2/TMEM59/STOM/GRN/SLC48A1	10
GO:0005790	CC	GO:0005790	smooth endoplasmic reticulum	4/90	30/19520	1.05646e-05	0.000301813	0.000195857	APP/CALR/SRI/DNAJC3	4
GO:0070820	CC	GO:0070820	tertiary granule	7/90	164/19520	1.08177e-05	0.000301813	0.000195857	CST3/METTL7A/B2M/CTSD/FTH1/ATP6AP2/STOM	7
GO:0031093	CC	GO:0031093	platelet alpha granule lumen	5/90	67/19520	1.43583e-05	0.000364178	0.000236327	CLU/SPARC/APP/TMSB4X/ACTN4	5
GO:0005774	CC	GO:0005774	vacuolar membrane	10/90	431/19520	2.93817e-05	0.000683124	0.000443302	LAPTM4A/CTSD/CTSA/LRP1/CD63/ATP6AP2/TMEM59/STOM/GRN/SLC48A1	10
GO:0031091	CC	GO:0031091	platelet alpha granule	5/90	91/19520	6.33872e-05	0.00136039	0.000882802	CLU/SPARC/APP/TMSB4X/ACTN4	5
GO:0009925	CC	GO:0009925	basal plasma membrane	7/90	240/19520	0.000122206	0.0024354	0.00158041	DST/SLC1A3/CADM1/WASF2/LRP1/CD81/MSN	7
GO:0045178	CC	GO:0045178	basal part of cell	7/90	258/19520	0.000190829	0.00354941	0.00230333	DST/SLC1A3/CADM1/WASF2/LRP1/CD81/MSN	7
GO:0045335	CC	GO:0045335	phagocytic vesicle	5/90	136/19520	0.000417031	0.00727197	0.00471903	CALR/B2M/SNX3/VIM/HLA-E	5
GO:0030139	CC	GO:0030139	endocytic vesicle	7/90	307/19520	0.000544645	0.00864126	0.00560761	SPARC/CALR/B2M/SNX3/VIM/LRP1/HLA-E	7
GO:0031904	CC	GO:0031904	endosome lumen	3/90	35/19520	0.000557501	0.00864126	0.00560761	APP/B2M/CD63	3
GO:0098576	CC	GO:0098576	lumenal side of membrane	3/90	36/19520	0.000606161	0.008901	0.00577616	CALR/CTSA/HLA-E	3
GO:0005766	CC	GO:0005766	primary lysosome	5/90	155/19520	0.0007558	0.0100413	0.00651617	CTSA/CD63/STOM/GRN/DNAJC3	5
GO:0042582	CC	GO:0042582	azurophil granule	5/90	155/19520	0.0007558	0.0100413	0.00651617	CTSA/CD63/STOM/GRN/DNAJC3	5
GO:0005890	CC	GO:0005890	sodium:potassium-exchanging ATPase complex	2/90	12/19520	0.00134644	0.015159	0.00983718	ATP1A2/ATP1B2	2
GO:0042583	CC	GO:0042583	chromaffin granule	2/90	12/19520	0.00134644	0.015159	0.00983718	CLU/SRI	2
GO:0043197	CC	GO:0043197	dendritic spine	5/90	177/19520	0.0013671	0.015159	0.00983718	CNN3/ATP1A2/APP/SRI/ATP6AP2	5
GO:0044309	CC	GO:0044309	neuron spine	5/90	178/19520	0.00140157	0.015159	0.00983718	CNN3/ATP1A2/APP/SRI/ATP6AP2	5
GO:0042470	CC	GO:0042470	melanosome	4/90	106/19520	0.001467	0.015159	0.00983718	PRDX1/CTSD/CD63/STOM	4
GO:0048770	CC	GO:0048770	pigment granule	4/90	106/19520	0.001467	0.015159	0.00983718	PRDX1/CTSD/CD63/STOM	4
GO:0031301	CC	GO:0031301	integral component of organelle membrane	7/90	371/19520	0.00163716	0.0159807	0.0103704	ITM2B/CALR/B2M/CPT1A/TRAM2/P2RX7/HLA-E	7
GO:0101002	CC	GO:0101002	ficolin-1-rich granule	5/90	185/19520	0.00166108	0.0159807	0.0103704	CST3/CTSD/FTH1/ATP6AP2/HMGB1	5
GO:0005769	CC	GO:0005769	early endosome	7/90	378/19520	0.00182029	0.0169287	0.0109856	APP/B2M/SNX3/WASF2/LRP1/HLA-E/HMGB1	7
GO:1904115	CC	GO:1904115	axon cytoplasm	3/90	58/19520	0.00243497	0.0212576	0.0137948	HSPB1/DST/SOD1	3
GO:0030135	CC	GO:0030135	coated vesicle	6/90	295/19520	0.00243815	0.0212576	0.0137948	APP/B2M/SNX3/LRP1/TNK2/HLA-E	6
GO:0031300	CC	GO:0031300	intrinsic component of organelle membrane	7/90	402/19520	0.00257177	0.02135	0.0138548	ITM2B/CALR/B2M/CPT1A/TRAM2/P2RX7/HLA-E	7
GO:1904813	CC	GO:1904813	ficolin-1-rich granule lumen	4/90	124/19520	0.00260179	0.02135	0.0138548	CST3/CTSD/FTH1/HMGB1	4
GO:0097449	CC	GO:0097449	astrocyte projection	2/90	17/19520	0.00273319	0.0213829	0.0138761	APP/ATP1B2	2
GO:0030667	CC	GO:0030667	secretory granule membrane	6/90	305/19520	0.00287614	0.0213829	0.0138761	SPARC/PAM/SRI/CD63/ATP6AP2/STOM	6
GO:0005788	CC	GO:0005788	endoplasmic reticulum lumen	6/90	306/19520	0.00292298	0.0213829	0.0138761	CLU/CST3/APP/CALR/B2M/DNAJC3	6
GO:0016323	CC	GO:0016323	basolateral plasma membrane	5/90	211/19520	0.00294019	0.0213829	0.0138761	CADM1/WASF2/LRP1/CD81/MSN	5
GO:0031143	CC	GO:0031143	pseudopodium	2/90	18/19520	0.00306565	0.0213829	0.0138761	MSN/ACTN4	2
GO:0098533	CC	GO:0098533	ATPase dependent transmembrane transport complex	2/90	18/19520	0.00306565	0.0213829	0.0138761	ATP1A2/ATP1B2	2
GO:0071682	CC	GO:0071682	endocytic vesicle lumen	2/90	20/19520	0.00378429	0.0254159	0.0164933	SPARC/CALR	2
GO:0005844	CC	GO:0005844	polysome	3/90	68/19520	0.00382605	0.0254159	0.0164933	CALR/VIM/MSI1	3
GO:0016529	CC	GO:0016529	sarcoplasmic reticulum	3/90	70/19520	0.00415152	0.0269366	0.0174801	CALR/SRI/ASPH	3
GO:0005905	CC	GO:0005905	clathrin-coated pit	3/90	71/19520	0.00432036	0.027395	0.0177776	APP/LRP1/TNK2	3
GO:0072562	CC	GO:0072562	blood microparticle	4/90	146/19520	0.0046664	0.0289317	0.0187747	CLU/STOM/C1RL/MSN	4
GO:0030670	CC	GO:0030670	phagocytic vesicle membrane	3/90	77/19520	0.0054209	0.0328789	0.0213363	CALR/B2M/HLA-E	3
GO:0016528	CC	GO:0016528	sarcoplasm	3/90	79/19520	0.00582171	0.0342155	0.0222036	CALR/SRI/ASPH	3
GO:0042611	CC	GO:0042611	MHC protein complex	2/90	25/19520	0.00588654	0.0342155	0.0222036	B2M/HLA-E	2
GO:0030176	CC	GO:0030176	integral component of endoplasmic reticulum membrane	4/90	157/19520	0.00602358	0.0342975	0.0222568	CALR/B2M/TRAM2/HLA-E	4
GO:0043025	CC	GO:0043025	neuronal cell body	7/90	474/19520	0.00629903	0.0351486	0.0228091	CNN3/ATP1A2/APP/SLC1A3/PAM/SOD1/LRP1	7
GO:0030666	CC	GO:0030666	endocytic vesicle membrane	4/90	163/19520	0.0068642	0.0375512	0.0243683	CALR/B2M/LRP1/HLA-E	4
GO:0005911	CC	GO:0005911	cell-cell junction	7/90	485/19520	0.00711004	0.0376955	0.0244619	CNN3/ATP1A2/APP/CADM1/SORBS1/WASF2/TNK2	7
GO:0031227	CC	GO:0031227	intrinsic component of endoplasmic reticulum membrane	4/90	165/19520	0.0071608	0.0376955	0.0244619	CALR/B2M/TRAM2/HLA-E	4
GO:0120111	CC	GO:0120111	neuron projection cytoplasm	3/90	86/19520	0.00736221	0.0380381	0.0246842	HSPB1/DST/SOD1	3
GO:0071556	CC	GO:0071556	integral component of lumenal side of endoplasmic reticulum membrane	2/90	29/19520	0.00787189	0.0392189	0.0254505	CALR/HLA-E	2
GO:0098553	CC	GO:0098553	lumenal side of endoplasmic reticulum membrane	2/90	29/19520	0.00787189	0.0392189	0.0254505	CALR/HLA-E	2
GO:0097386	CC	GO:0097386	glial cell projection	2/90	30/19520	0.00840906	0.0405595	0.0263205	APP/ATP1B2	2
GO:0005775	CC	GO:0005775	vacuolar lumen	4/90	173/19520	0.00843173	0.0405595	0.0263205	CTSD/CTSA/GRN/DNAJC3	4
GO:0035578	CC	GO:0035578	azurophil granule lumen	3/90	91/19520	0.0085967	0.0406522	0.0263806	CTSA/GRN/DNAJC3	3
GO:0031970	CC	GO:0031970	organelle envelope lumen	3/90	93/19520	0.00912244	0.0424193	0.0275273	APP/SOD1/ARL2	3
GO:0030134	CC	GO:0030134	COPII-coated ER to Golgi transport vesicle	3/90	94/19520	0.00939222	0.0429578	0.0278768	APP/B2M/HLA-E	3
GO:0005834	CC	GO:0005834	heterotrimeric G-protein complex	2/90	34/19520	0.0107163	0.0474578	0.030797	GNG5/GNAS	2
GO:1905360	CC	GO:1905360	GTPase complex	2/90	34/19520	0.0107163	0.0474578	0.030797	GNG5/GNAS	2
GO:0031234	CC	GO:0031234	extrinsic component of cytoplasmic side of plasma membrane	3/90	100/19520	0.0111087	0.0484268	0.0314258	GNG5/GNAS/TNK2	3
GO:0051087	MF	GO:0051087	chaperone binding	6/90	101/18337	1.02977e-05	0.003182	0.00299176	CLU/ATP1A2/CALR/SOD1/GRN/DNAJC3	6
