# Supplementary material for: A slow-cycling/quiescent cells subpopulation is involved in glioma invasiveness
Source: Nat Commun. 2022 Aug 15;13:4767. doi: 10.1038/s41467-022-32448-0 (PMC9378633; doi:10.1038/s41467-022-32448-0)
Supplement: Supplementary file 6 — Supplementary Data 2 [file 41467_2022_32448_MOESM6_ESM.xlsx]

## Sheet: Legend
Supplementary Data 2: differential analysis between pediatric malignant non-cycling PROM1+ cells (non-cycling) and pediatric malignant cycling PROM1+ cells (cycling).
enrichment p-values were obtained with one-sided Fisher test. Adjusted p-values reported in the tables were calculated with the Benjamini-Hochberg method.

## Sheet: non-cycling_markers
	p_val	avg_log2FC	pct.1	pct.2	p_val_adj
FTL	7.85047e-21	0.923822	1	0.992	1.85946e-16
MEG3	4.58583e-19	2.34378	0.872	0.797	1.0862e-14
ABCA1	1.43771e-18	1.71862	0.61	0.314	3.40537e-14
WSB1	5.77511e-18	1.2156	1	0.969	1.36789e-13
PSAP	3.13065e-17	0.747797	0.997	0.975	7.41526e-13
LRP1	5.63191e-17	0.747462	0.984	0.967	1.33397e-12
EEF1A1	4.16597e-15	0.619227	0.997	1	9.86753e-11
CLIP3	2.24624e-14	0.795585	0.93	0.818	5.32045e-10
MALAT1	2.62182e-14	0.653694	0.997	1	6.21004e-10
KDM5B	5.61501e-13	0.975254	0.808	0.598	1.32997e-08
CALCOCO1	4.26194e-12	0.997419	0.847	0.671	1.00948e-07
SPTAN1	6.14583e-11	0.780467	0.949	0.912	1.4557e-06
TOM1L2	3.60244e-10	0.981455	0.681	0.512	8.53274e-06
NCOR2	7.21249e-10	0.640424	0.812	0.709	1.70835e-05
MAGED2	1.12911e-09	0.569472	0.955	0.916	2.67441e-05
UBE2H	1.91192e-09	0.728582	0.783	0.631	4.52857e-05
CIRBP	2.93381e-09	0.690573	0.968	0.958	6.94902e-05
ATP1A2	3.08022e-09	1.84089	0.61	0.453	7.29581e-05
KLHL24	4.71259e-09	1.22247	0.796	0.7	0.000111622
DDR1	5.022e-09	0.541681	0.974	0.931	0.000118951
TMEM198B	7.5158e-09	1.20958	0.575	0.421	0.000178019
PLD3	7.81915e-09	0.60858	0.885	0.792	0.000185204
ABCD4	9.24672e-09	0.818139	0.751	0.587	0.000219018
PLXNB3	1.11469e-08	0.58469	0.805	0.694	0.000264025
IGF1R	1.11554e-08	0.504187	0.671	0.528	0.000264226
PHLDB1	1.13241e-08	0.611621	0.875	0.845	0.000268223
OS9	2.06078e-08	0.62601	0.904	0.859	0.000488117
GLG1	2.19701e-08	0.61138	0.971	0.948	0.000520385
SPDYE7P	3.43471e-08	0.614143	0.987	0.973	0.000813545
C20orf194	3.6009e-08	0.877562	0.639	0.465	0.000852908
ATP1B2	4.11079e-08	1.415	0.837	0.788	0.000973681
DTNA	8.07208e-08	1.17028	0.735	0.623	0.00191195
STAT3	8.83754e-08	0.859898	0.904	0.868	0.00209326
MAPK8IP3	8.99579e-08	0.703111	0.802	0.683	0.00213074
FGFR1	1.00061e-07	1.21766	0.681	0.543	0.00237005
GRIPAP1	1.20593e-07	0.723284	0.93	0.899	0.00285637
IDS	1.42389e-07	0.707006	0.987	0.979	0.00337262
TSPYL2	1.72896e-07	1.13033	0.684	0.562	0.00409521
DST	2.28537e-07	0.72057	0.942	0.939	0.00541313
MED13L	2.59769e-07	0.866773	0.863	0.801	0.00615289
FTX	2.69719e-07	0.902652	0.613	0.493	0.00638856
SPAG9	2.71397e-07	0.593081	0.965	0.941	0.00642831
SERINC1	2.8114e-07	0.654726	0.936	0.924	0.00665908
RUFY3	3.09939e-07	0.572349	0.971	0.95	0.00734123
LOC338817	3.83412e-07	0.778261	0.633	0.512	0.0090815
NFAT5	3.84367e-07	0.850066	0.843	0.793	0.00910412
PDXDC2P	3.86088e-07	0.980083	0.859	0.837	0.00914488
WDR59	4.07081e-07	0.877147	0.578	0.4	0.00964212
LOC100131564	4.86447e-07	0.88535	0.84	0.786	0.011522
CREBRF	5.65381e-07	0.850731	0.569	0.407	0.0133916
UBR2	6.95418e-07	0.670074	0.805	0.717	0.0164717
MXD4	8.12804e-07	0.569126	0.671	0.48	0.0192521
MBNL2	9.05687e-07	0.875731	0.54	0.384	0.0214521
SEMA6D	9.27473e-07	0.900004	0.728	0.671	0.0219681
HIST3H2A	9.55564e-07	0.971986	0.572	0.467	0.0226335
EGR1	1.09928e-06	0.89687	0.978	0.983	0.0260375
POLD4	1.23276e-06	1.29169	0.703	0.593	0.0291993
KIDINS220	1.40363e-06	0.92623	0.882	0.807	0.0332465
GOLGB1	1.46766e-06	0.504614	0.786	0.658	0.0347629
SGSM2	1.48804e-06	0.531443	0.633	0.491	0.0352457
KLHDC8A	1.57878e-06	1.47857	0.569	0.444	0.0373951
CCNL2	1.69021e-06	0.764349	0.888	0.845	0.0400343
GABARAPL1	1.87004e-06	0.960077	0.652	0.524	0.0442939
FNIP1	1.99925e-06	0.783309	0.856	0.755	0.0473541

## Sheet: non-cycling_GO_enr
	ONTOLOGY	ID	Description	GeneRatio	BgRatio	pvalue	p.adjust	qvalue	geneID	Count
GO:0005774	CC	GO:0005774	vacuolar membrane	9/54	431/19520	2.53059e-06	0.000412486	0.00031699	PSAP/LRP1/EEF1A1/PLD3/ABCD4/SPAG9/WDR59/GABARAPL1/FNIP1	9
GO:0005765	CC	GO:0005765	lysosomal membrane	8/54	378/19520	8.7766e-06	0.000476862	0.000366462	PSAP/LRP1/EEF1A1/PLD3/ABCD4/SPAG9/WDR59/FNIP1	8
GO:0098852	CC	GO:0098852	lytic vacuole membrane	8/54	378/19520	8.7766e-06	0.000476862	0.000366462	PSAP/LRP1/EEF1A1/PLD3/ABCD4/SPAG9/WDR59/FNIP1	8
GO:0098533	CC	GO:0098533	ATPase dependent transmembrane transport complex	3/54	18/19520	1.58569e-05	0.00064617	0.000496572	ATP1A2/ABCD4/ATP1B2	3
GO:0005890	CC	GO:0005890	sodium:potassium-exchanging ATPase complex	2/54	12/19520	0.000487037	0.0158774	0.0122016	ATP1A2/ATP1B2	2
GO:0005775	CC	GO:0005775	vacuolar lumen	4/54	173/19520	0.00133432	0.0354811	0.0272667	FTL/PSAP/PLD3/IDS	4
GO:0035371	CC	GO:0035371	microtubule plus-end	2/54	22/19520	0.00167467	0.0354811	0.0272667	CLIP3/DST	2
GO:0120111	CC	GO:0120111	neuron projection cytoplasm	3/54	86/19520	0.0017414	0.0354811	0.0272667	MAPK8IP3/DST/GABARAPL1	3
GO:0043202	CC	GO:0043202	lysosomal lumen	3/54	96/19520	0.00238438	0.0431837	0.0331861	PSAP/PLD3/IDS	3
GO:1904949	CC	GO:1904949	ATPase complex	3/54	103/19520	0.00291139	0.0474557	0.036469	ATP1A2/ABCD4/ATP1B2	3
GO:0043208	MF	GO:0043208	glycosphingolipid binding	2/54	10/18337	0.000377293	0.0303373	0.023991	PSAP/CLIP3	2
GO:0005078	MF	GO:0005078	MAP-kinase scaffold activity	2/54	11/18337	0.000460265	0.0303373	0.023991	MAPK8IP3/SPAG9	2
GO:0042626	MF	GO:0042626	ATPase-coupled transmembrane transporter activity	3/54	58/18337	0.00066427	0.0303373	0.023991	ABCA1/ATP1A2/ABCD4	3
GO:0004714	MF	GO:0004714	transmembrane receptor protein tyrosine kinase activity	3/54	61/18337	0.000769982	0.0303373	0.023991	DDR1/IGF1R/FGFR1	3
GO:0015399	MF	GO:0015399	primary active transmembrane transporter activity	3/54	61/18337	0.000769982	0.0303373	0.023991	ABCA1/ATP1A2/ABCD4	3
GO:0034185	MF	GO:0034185	apolipoprotein binding	2/54	17/18337	0.00112529	0.036947	0.029218	ABCA1/LRP1	2
GO:0097001	MF	GO:0097001	ceramide binding	2/54	19/18337	0.00140956	0.0369883	0.0292507	PSAP/CLIP3	2
GO:0051010	MF	GO:0051010	microtubule plus-end binding	2/54	20/18337	0.00156322	0.0369883	0.0292507	CLIP3/DST	2
GO:0019199	MF	GO:0019199	transmembrane receptor protein kinase activity	3/54	80/18337	0.00168982	0.0369883	0.0292507	DDR1/IGF1R/FGFR1	3
GO:0017134	MF	GO:0017134	fibroblast growth factor binding	2/54	23/18337	0.00206981	0.0407753	0.0322455	GLG1/FGFR1	2
GO:0051861	MF	GO:0051861	glycolipid binding	2/54	26/18337	0.00264386	0.0473492	0.0374442	PSAP/CLIP3	2
GO:0046625	MF	GO:0046625	sphingolipid binding	2/54	28/18337	0.00306345	0.0497681	0.0393571	PSAP/CLIP3	2
GO:0140318	MF	GO:0140318	protein transporter activity	2/54	29/18337	0.00328419	0.0497681	0.0393571	ABCA1/IGF1R	2

## Sheet: cycling_markers
	p_val	avg_log2FC	pct.1	pct.2	p_val_adj
H2AFZ	2.43658e-52	-2.32316	0.898	0.979	5.77127e-48
TUBA1B	3.06916e-41	-2.30231	0.971	0.996	7.26961e-37
HMGB1	1.62288e-38	-1.77395	0.974	0.987	3.84394e-34
HMGN2	3.49011e-37	-2.44127	0.974	0.983	8.26667e-33
MCM7	8.2268e-37	-2.52186	0.808	0.918	1.9486e-32
ANP32E	1.16897e-31	-2.34759	0.572	0.83	2.76883e-27
TUBB	1.15075e-28	-1.4381	0.971	0.996	2.72568e-24
TMPO	2.26936e-28	-2.09699	0.78	0.922	5.3752e-24
DEK	1.34606e-27	-1.60179	0.796	0.929	3.18827e-23
FANCD2	1.2681e-26	-3.16853	0.559	0.734	3.00363e-22
ORC6	1.80949e-26	-3.69743	0.792	0.853	4.28595e-22
SNRPB	2.73532e-26	-1.33347	0.824	0.941	6.47889e-22
ECT2	1.28741e-25	-3.68275	0.799	0.872	3.04936e-21
CLSPN	6.26784e-25	-2.41748	0.805	0.883	1.4846e-20
KPNA2	1.64984e-23	-1.89087	0.665	0.849	3.90782e-19
RRM2	3.83078e-22	-5.66025	0.677	0.792	9.07358e-18
PTMA	4.07251e-22	-0.901838	0.997	0.996	9.64615e-18
DNMT1	3.97795e-21	-1.52594	0.722	0.885	9.42216e-17
RANBP1	2.67152e-20	-1.538	0.581	0.776	6.32777e-16
HMGB3	2.6997e-20	-1.47824	0.55	0.78	6.39452e-16
LSM4	9.84818e-20	-1.22595	0.712	0.853	2.33264e-15
ARHGAP11A	1.28286e-19	-2.5256	0.543	0.713	3.03858e-15
SKA2	1.36437e-18	-1.26895	0.879	0.96	3.23164e-14
TMSB15A	1.5065e-18	-1.10293	0.626	0.815	3.56829e-14
NASP	1.41099e-17	-1.4971	0.808	0.908	3.34207e-13
ASRGL1	2.08399e-17	-1.15067	0.578	0.786	4.93615e-13
CENPN	6.21437e-17	-2.34665	0.757	0.843	1.47194e-12
MMS22L	6.59206e-17	-1.37454	0.923	0.929	1.5614e-12
SAE1	1.31873e-16	-1.20189	0.629	0.809	3.12355e-12
TMEM106C	1.64945e-16	-1.74707	0.508	0.715	3.90688e-12
WDR76	2.71661e-16	-2.33543	0.607	0.769	6.43456e-12
FUS	2.85331e-16	-0.622224	0.984	0.989	6.75835e-12
EZH2	6.35809e-16	-1.77881	0.7	0.837	1.50598e-11
H2AFV	6.45844e-16	-1.17257	0.885	0.945	1.52975e-11
SNRPA	7.59782e-16	-1.23028	0.565	0.771	1.79962e-11
LSM3	8.28099e-16	-0.917658	0.601	0.803	1.96143e-11
PFN1	2.95304e-15	-0.716482	0.952	0.977	6.99456e-11
GINS4	4.00861e-15	-1.52208	0.511	0.702	9.49479e-11
TUBB4B	4.3773e-15	-0.73683	0.802	0.92	1.03681e-10
STMN1	4.44849e-15	-0.782843	0.965	0.983	1.05367e-10
EIF5A	6.45796e-15	-0.607072	0.974	0.985	1.52963e-10
PPIA	1.03038e-14	-0.578099	0.997	0.996	2.44056e-10
ZNF738	6.29713e-14	-0.809013	0.965	0.975	1.49154e-09
RAN	7.51199e-14	-0.664153	0.946	0.975	1.77929e-09
TRIP13	7.99896e-14	-2.79897	0.642	0.74	1.89463e-09
SRSF2	9.72822e-14	-0.695002	0.936	0.969	2.30423e-09
SNRPD1	1.66334e-13	-0.893148	0.808	0.897	3.93978e-09
HNRNPD	2.19119e-13	-0.855708	0.949	0.941	5.19005e-09
PARP1	2.25487e-13	-0.931385	0.805	0.906	5.34089e-09
TUBG1	2.2671e-13	-1.44771	0.55	0.728	5.36986e-09
DDX39A	3.73423e-13	-1.14547	0.617	0.774	8.84489e-09
EIF4EBP1	5.3746e-13	-0.835126	0.524	0.746	1.27303e-08
CSE1L	6.08186e-13	-1.02223	0.77	0.855	1.44055e-08
SMC1A	9.48421e-13	-1.11659	0.722	0.87	2.24643e-08
CCT5	1.01481e-12	-0.892253	0.872	0.904	2.40367e-08
PRR11	1.33958e-12	-1.38156	0.99	0.989	3.17292e-08
HNRNPA2B1	1.3937e-12	-0.770298	0.997	0.998	3.30112e-08
BANF1	1.415e-12	-0.830892	0.824	0.902	3.35156e-08
PARK7	1.42646e-12	-0.601008	0.917	0.96	3.37872e-08
HSPD1	3.00686e-12	-0.738121	0.936	0.943	7.12204e-08
FBLN1	3.28672e-12	-0.686589	0.684	0.795	7.78492e-08
HDAC2	3.32721e-12	-0.679812	0.949	0.979	7.88083e-08
UQCRC1	4.34606e-12	-0.77588	0.869	0.92	1.02941e-07
H2AFY	5.22667e-12	-0.863146	0.85	0.914	1.23799e-07
U2AF1	6.04104e-12	-0.606715	0.869	0.941	1.43088e-07
HNRNPR	6.37804e-12	-0.691412	0.962	0.977	1.5107e-07
NME1	1.20061e-11	-0.566726	0.914	0.956	2.84377e-07
ANP32B	1.3608e-11	-0.659142	0.722	0.862	3.2232e-07
SMC3	1.6419e-11	-0.935808	0.792	0.912	3.889e-07
NCL	2.4113e-11	-0.642062	0.981	0.983	5.71141e-07
HMGN1	4.7612e-11	-0.559027	0.965	0.983	1.12774e-06
CBX5	6.40027e-11	-0.812137	1	0.998	1.51597e-06
CDK5RAP2	7.23721e-11	-1.03018	0.543	0.732	1.7142e-06
GGCT	1.23924e-10	-1.14936	0.537	0.725	2.93527e-06
SGOL1	1.24431e-10	-2.74816	0.78	0.816	2.94727e-06
HINT1	1.27117e-10	-0.570221	0.93	0.964	3.01089e-06
SSRP1	1.4317e-10	-0.662622	0.687	0.807	3.39112e-06
UQCRQ	1.63032e-10	-0.641879	0.863	0.946	3.86158e-06
CYCS	1.93104e-10	-0.748595	0.987	0.99	4.57386e-06
CMC2	1.9859e-10	-0.934862	0.534	0.725	4.70379e-06
COX8A	2.02531e-10	-0.703205	0.907	0.929	4.79715e-06
HNRNPAB	2.24491e-10	-0.743415	0.843	0.918	5.31728e-06
WHSC1	2.25667e-10	-1.10605	0.748	0.834	5.34514e-06
LMNB2	2.28859e-10	-1.12784	0.575	0.728	5.42075e-06
RBBP7	2.35202e-10	-1.02497	0.735	0.859	5.571e-06
YWHAQ	2.68453e-10	-0.543334	0.984	0.985	6.35857e-06
PAICS	3.96943e-10	-0.715023	0.895	0.941	9.40199e-06
C1QBP	5.78043e-10	-0.599363	0.891	0.931	1.36915e-05
LBR	6.83784e-10	-1.40492	0.684	0.803	1.61961e-05
CACYBP	8.98283e-10	-0.78108	0.812	0.876	2.12767e-05
PFN2	9.03065e-10	-0.681786	0.904	0.952	2.139e-05
RBL1	9.27311e-10	-1.21674	0.671	0.759	2.19643e-05
G3BP1	9.48562e-10	-0.769769	0.818	0.908	2.24676e-05
SKA1	1.04652e-09	-2.21546	0.85	0.874	2.47878e-05
RFC2	1.16588e-09	-1.27184	0.789	0.876	2.7615e-05
HNRNPA3	1.31292e-09	-0.600116	0.955	0.962	3.10979e-05
RAD21	1.35111e-09	-0.927771	0.786	0.866	3.20024e-05
HNRNPF	1.44374e-09	-0.715407	0.84	0.889	3.41965e-05
NCAPH2	1.5167e-09	-1.01541	0.594	0.723	3.59247e-05
CEP135	1.62756e-09	-0.510647	0.575	0.713	3.85504e-05
CKB	1.72899e-09	-0.553882	0.955	0.985	4.09528e-05
EPB41L2	1.76978e-09	-0.586365	0.639	0.82	4.1919e-05
KIF18B	1.82308e-09	-1.84385	0.939	0.941	4.31815e-05
SRPK1	1.93911e-09	-0.756337	0.514	0.698	4.59297e-05
SKP2	2.97317e-09	-1.32924	0.859	0.893	7.04224e-05
ANAPC11	3.49037e-09	-0.57973	0.859	0.914	8.26729e-05
IDH2	3.60839e-09	-0.71065	0.741	0.849	8.54683e-05
RBMX	3.92618e-09	-0.585797	0.952	0.973	9.29954e-05
HNRNPM	4.11124e-09	-0.605346	0.962	0.958	9.73789e-05
COX5A	4.49425e-09	-0.55264	0.837	0.893	0.000106451
SET	4.76889e-09	-0.594358	0.99	0.996	0.000112956
TOMM5	5.00946e-09	-0.855658	0.684	0.803	0.000118654
XRCC2	5.07229e-09	-2.12478	0.885	0.897	0.000120142
PSMC3	5.11109e-09	-0.771809	0.786	0.868	0.000121061
SRP9	5.2808e-09	-0.579865	0.946	0.967	0.000125081
POLE3	5.6272e-09	-0.664473	0.524	0.711	0.000133286
MAZ	6.33286e-09	-0.734046	0.706	0.807	0.00015
LSM5	6.72044e-09	-0.728679	0.639	0.763	0.00015918
ZNF100	7.04876e-09	-0.930706	0.728	0.836	0.000166957
PRKDC	8.34858e-09	-0.608643	0.898	0.958	0.000197744
TXN	1.18031e-08	-0.668537	0.843	0.889	0.000279568
NUCKS1	1.23108e-08	-1.04021	0.952	0.971	0.000291594
SLC25A5	1.24084e-08	-0.519577	0.907	0.948	0.000293906
RPA1	1.50917e-08	-0.827543	0.604	0.744	0.000357462
ZNF714	1.52318e-08	-0.786098	0.952	0.977	0.000360781
RBBP4	1.58833e-08	-0.579422	0.987	0.985	0.000376212
THOC3	1.93951e-08	-0.714742	0.502	0.654	0.000459392
ACOT7	2.01419e-08	-0.534008	0.527	0.694	0.00047708
POLD2	2.3182e-08	-0.674035	0.725	0.815	0.00054909
SNRPA1	2.64201e-08	-0.725195	0.776	0.839	0.000625786
HSPE1	2.66671e-08	-0.602495	0.85	0.91	0.000631637
ATP1B3	4.50351e-08	-0.652018	0.812	0.887	0.0010667
GLO1	4.94552e-08	-0.529136	0.639	0.824	0.0011714
ANP32A	5.7671e-08	-0.585411	0.872	0.902	0.00136599
VBP1	7.28554e-08	-0.736069	0.744	0.885	0.00172565
LSM2	7.39887e-08	-0.789636	0.617	0.767	0.0017525
CKAP5	7.59751e-08	-1.23753	0.78	0.832	0.00179955
NUDT5	8.70187e-08	-0.787996	0.581	0.715	0.00206112
PA2G4	9.57755e-08	-0.617577	0.866	0.935	0.00226854
RNF138	1.18144e-07	-0.677522	0.575	0.74	0.00279835
UFD1L	1.20805e-07	-0.757051	0.565	0.709	0.00286139
NOLC1	1.36203e-07	-0.80281	0.722	0.792	0.0032261
SUPT16H	1.40363e-07	-0.752497	0.722	0.841	0.00332463
RHEB	1.41166e-07	-0.670851	0.77	0.855	0.00334365
FADS2	1.4443e-07	-0.550321	0.719	0.841	0.00342097
SLC43A3	1.53093e-07	-0.831065	0.518	0.681	0.00362615
TCF12	1.72733e-07	-0.585034	0.955	0.983	0.00409134
FDPS	1.73641e-07	-0.606054	0.712	0.795	0.00411287
KIF5B	2.10404e-07	-0.555183	0.946	0.956	0.00498363
TONSL	2.11008e-07	-1.36754	0.671	0.759	0.00499793
NUP62	2.14274e-07	-0.961616	0.751	0.83	0.00507529
GNG4	2.38793e-07	-0.567357	0.936	0.946	0.00565604
ZNF331	2.40687e-07	-0.631662	0.565	0.685	0.00570092
GTF3A	2.61274e-07	-0.543657	0.716	0.793	0.00618853
CBX1	2.71148e-07	-0.523019	0.636	0.774	0.0064224
OLIG2	2.72223e-07	-0.501477	0.601	0.782	0.00644788
LSM7	2.97332e-07	-0.547561	0.757	0.86	0.0070426
STRA13	3.05162e-07	-0.901739	0.585	0.706	0.00722806
ARL6IP1	3.36828e-07	-1.45692	0.93	0.964	0.00797811
SNRNP40	3.73119e-07	-0.763456	0.511	0.66	0.00883769
CD320	3.76736e-07	-0.601908	0.562	0.736	0.00892336
SRRT	3.95671e-07	-0.798607	0.824	0.86	0.00937187
RNPS1	4.19301e-07	-0.579318	0.891	0.916	0.00993156
TCP1	4.31033e-07	-0.509381	0.923	0.925	0.0102095
CDC123	4.5224e-07	-0.745862	0.655	0.805	0.0107118
SF3A3	5.34399e-07	-0.640333	0.604	0.748	0.0126578
SNRPF	5.5213e-07	-0.569639	0.843	0.893	0.0130778
NUP50	5.70219e-07	-0.583371	0.709	0.805	0.0135062
HDGF	5.71835e-07	-0.538344	0.581	0.711	0.0135445
PSMD14	6.46532e-07	-0.688312	0.751	0.849	0.0153138
PIN1	6.53232e-07	-0.690349	0.706	0.797	0.0154724
UBE2V2	6.53978e-07	-0.555796	0.796	0.887	0.0154901
VDAC1	7.52033e-07	-0.58195	0.879	0.908	0.0178127
NDUFB6	7.56428e-07	-0.589263	0.856	0.904	0.0179168
BUB3	8.29838e-07	-0.717772	0.744	0.832	0.0196555
SIVA1	1.02784e-06	-0.743773	0.543	0.692	0.0243454
SIGMAR1	1.17284e-06	-0.577533	0.636	0.744	0.02778
ZNF43	1.20293e-06	-0.725401	0.85	0.929	0.0284926
STIP1	1.31711e-06	-0.570726	0.792	0.862	0.0311971
RNASEH2C	1.33795e-06	-0.933224	0.642	0.757	0.0316906
PRDX3	1.48018e-06	-0.628622	0.789	0.855	0.0350595
NAE1	1.74271e-06	-0.728566	0.684	0.803	0.0412778
NOP56	1.74273e-06	-0.512733	0.863	0.927	0.0412784
PSMG2	1.93475e-06	-0.862195	0.514	0.665	0.0458265

## Sheet: cycling_GO_enr
	ONTOLOGY	ID	Description	GeneRatio	BgRatio	pvalue	p.adjust	qvalue	geneID	Count
GO:0000377	BP	GO:0000377	RNA splicing, via transesterification reactions with bulged adenosine as nucleophile	28/176	383/18862	2.5368e-17	2.62487e-14	2.18707e-14	SNRPB/LSM4/FUS/SNRPA/LSM3/SRSF2/SNRPD1/HNRNPD/DDX39A/HNRNPA2B1/U2AF1/HNRNPR/NCL/C1QBP/HNRNPA3/HNRNPF/SRPK1/RBMX/HNRNPM/LSM5/SNRPA1/LSM2/LSM7/SNRNP40/SRRT/RNPS1/SF3A3/SNRPF	28
GO:0000398	BP	GO:0000398	mRNA splicing, via spliceosome	28/176	383/18862	2.5368e-17	2.62487e-14	2.18707e-14	SNRPB/LSM4/FUS/SNRPA/LSM3/SRSF2/SNRPD1/HNRNPD/DDX39A/HNRNPA2B1/U2AF1/HNRNPR/NCL/C1QBP/HNRNPA3/HNRNPF/SRPK1/RBMX/HNRNPM/LSM5/SNRPA1/LSM2/LSM7/SNRNP40/SRRT/RNPS1/SF3A3/SNRPF	28
GO:0000375	BP	GO:0000375	RNA splicing, via transesterification reactions	28/176	386/18862	3.10881e-17	2.62487e-14	2.18707e-14	SNRPB/LSM4/FUS/SNRPA/LSM3/SRSF2/SNRPD1/HNRNPD/DDX39A/HNRNPA2B1/U2AF1/HNRNPR/NCL/C1QBP/HNRNPA3/HNRNPF/SRPK1/RBMX/HNRNPM/LSM5/SNRPA1/LSM2/LSM7/SNRNP40/SRRT/RNPS1/SF3A3/SNRPF	28
GO:0008380	BP	GO:0008380	RNA splicing	29/176	481/18862	1.08873e-15	6.89435e-13	5.74446e-13	SNRPB/LSM4/FUS/SNRPA/LSM3/SRSF2/SNRPD1/HNRNPD/DDX39A/HNRNPA2B1/U2AF1/HNRNPR/NCL/C1QBP/HNRNPA3/HNRNPF/SRPK1/RBMX/HNRNPM/LSM5/THOC3/SNRPA1/LSM2/LSM7/SNRNP40/SRRT/RNPS1/SF3A3/SNRPF	29
GO:0051169	BP	GO:0051169	nuclear transport	22/176	343/18862	1.18962e-12	6.02662e-10	5.02145e-10	SNRPB/ECT2/KPNA2/EIF5A/RAN/SRSF2/SNRPD1/DDX39A/CSE1L/HNRNPA2B1/BANF1/PARK7/U2AF1/ANP32B/TXN/THOC3/ANP32A/NOLC1/NUP62/RNPS1/SNRPF/NUP50	22
GO:0006260	BP	GO:0006260	DNA replication	20/176	280/18862	1.8767e-12	7.92279e-10	6.60137e-10	MCM7/ORC6/CLSPN/RRM2/NASP/MMS22L/GINS4/SMC3/SSRP1/RBBP7/CACYBP/RFC2/SET/POLE3/NUCKS1/RPA1/RBBP4/POLD2/SUPT16H/TONSL	20
GO:0007059	BP	GO:0007059	chromosome segregation	21/176	337/18862	6.94476e-12	2.51301e-09	2.09387e-09	FANCD2/ECT2/SKA2/CENPN/RAN/TRIP13/TUBG1/SMC1A/BANF1/SMC3/CDK5RAP2/SKA1/RAD21/NCAPH2/KIF18B/SRPK1/ANAPC11/SLC25A5/NUP62/BUB3/PSMG2	21
GO:0006913	BP	GO:0006913	nucleocytoplasmic transport	21/176	340/18862	8.21481e-12	2.60102e-09	2.1672e-09	SNRPB/ECT2/KPNA2/EIF5A/RAN/SRSF2/SNRPD1/DDX39A/CSE1L/HNRNPA2B1/PARK7/U2AF1/ANP32B/TXN/THOC3/ANP32A/NOLC1/NUP62/RNPS1/SNRPF/NUP50	21
GO:0006310	BP	GO:0006310	DNA recombination	19/176	299/18862	5.29229e-11	1.48949e-08	1.24106e-08	HMGB1/MCM7/FANCD2/KPNA2/HMGB3/MMS22L/FUS/GINS4/TRIP13/PARP1/HSPD1/RAD21/XRCC2/PRKDC/NUCKS1/RPA1/RNF138/TONSL/PSMD14	19
GO:0006302	BP	GO:0006302	double-strand break repair	18/176	268/18862	7.06756e-11	1.79021e-08	1.49163e-08	HMGB1/MCM7/DEK/FANCD2/MMS22L/FUS/GINS4/TRIP13/PARP1/RAD21/XRCC2/PRKDC/NUCKS1/RPA1/RNF138/TONSL/PSMD14/UBE2V2	18
GO:0071103	BP	GO:0071103	DNA conformation change	19/176	352/18862	8.40622e-10	1.93572e-07	1.61287e-07	HMGB1/MCM7/DNMT1/HMGB3/NASP/CENPN/PARP1/HNRNPA2B1/BANF1/ANP32B/RBBP7/G3BP1/RFC2/NCAPH2/SRPK1/SET/POLE3/RPA1/RBBP4	19
GO:0006611	BP	GO:0006611	protein export from nucleus	14/176	183/18862	1.86734e-09	3.94165e-07	3.28423e-07	EIF5A/RAN/SRSF2/DDX39A/CSE1L/HNRNPA2B1/PARK7/U2AF1/ANP32B/TXN/THOC3/NUP62/RNPS1/NUP50	14
GO:0051168	BP	GO:0051168	nuclear export	14/176	201/18862	6.29328e-09	1.18818e-06	9.90002e-07	EIF5A/RAN/SRSF2/DDX39A/CSE1L/HNRNPA2B1/PARK7/U2AF1/ANP32B/TXN/THOC3/NUP62/RNPS1/NUP50	14
GO:0000724	BP	GO:0000724	double-strand break repair via homologous recombination	12/176	138/18862	6.5671e-09	1.18818e-06	9.90002e-07	MCM7/MMS22L/FUS/GINS4/PARP1/RAD21/XRCC2/NUCKS1/RPA1/RNF138/TONSL/PSMD14	12
GO:0000725	BP	GO:0000725	recombinational repair	12/176	140/18862	7.73573e-09	1.30631e-06	1.08843e-06	MCM7/MMS22L/FUS/GINS4/PARP1/RAD21/XRCC2/NUCKS1/RPA1/RNF138/TONSL/PSMD14	12
GO:0140014	BP	GO:0140014	mitotic nuclear division	16/176	296/18862	1.90086e-08	3.00931e-06	2.50739e-06	RANBP1/RAN/TRIP13/TUBG1/SMC1A/BANF1/SMC3/CDK5RAP2/RAD21/NCAPH2/KIF18B/ANAPC11/NUP62/PIN1/BUB3/PSMG2	16
GO:0098813	BP	GO:0098813	nuclear chromosome segregation	15/176	273/18862	4.34403e-08	6.36556e-06	5.30386e-06	FANCD2/ECT2/RAN/TRIP13/TUBG1/SMC1A/SMC3/CDK5RAP2/RAD21/NCAPH2/KIF18B/ANAPC11/NUP62/BUB3/PSMG2	15
GO:0000070	BP	GO:0000070	mitotic sister chromatid segregation	12/176	164/18862	4.5778e-08	6.36556e-06	5.30386e-06	RAN/TRIP13/TUBG1/SMC1A/CDK5RAP2/RAD21/NCAPH2/KIF18B/ANAPC11/NUP62/BUB3/PSMG2	12
GO:0000819	BP	GO:0000819	sister chromatid segregation	13/176	199/18862	4.7748e-08	6.36556e-06	5.30386e-06	RAN/TRIP13/TUBG1/SMC1A/SMC3/CDK5RAP2/RAD21/NCAPH2/KIF18B/ANAPC11/NUP62/BUB3/PSMG2	13
GO:1901990	BP	GO:1901990	regulation of mitotic cell cycle phase transition	18/176	439/18862	1.62234e-07	2.0547e-05	1.712e-05	TUBB/CLSPN/EZH2/TUBB4B/TRIP13/TUBG1/CDK5RAP2/RBL1/RAD21/CEP135/ANAPC11/PSMC3/PRKDC/CKAP5/PSMD14/BUB3/NAE1/PSMG2	18
GO:0010948	BP	GO:0010948	negative regulation of cell cycle process	16/176	359/18862	2.6978e-07	3.25406e-05	2.71132e-05	CLSPN/RRM2/EZH2/TRIP13/CBX5/CDK5RAP2/RBBP7/RBL1/RAD21/PSMC3/PRKDC/RBBP4/PSMD14/BUB3/NAE1/PSMG2	16
GO:0006403	BP	GO:0006403	RNA localization	13/176	234/18862	3.14443e-07	3.62038e-05	3.01654e-05	EIF5A/RAN/SRSF2/DDX39A/CCT5/HNRNPA2B1/U2AF1/THOC3/CKAP5/NUP62/RNPS1/TCP1/NUP50	13
GO:0071426	BP	GO:0071426	ribonucleoprotein complex export from nucleus	10/176	130/18862	3.93031e-07	4.27688e-05	3.56355e-05	EIF5A/RAN/SRSF2/DDX39A/HNRNPA2B1/U2AF1/THOC3/NUP62/RNPS1/NUP50	10
GO:0071824	BP	GO:0071824	protein-DNA complex subunit organization	14/176	281/18862	4.11001e-07	4.27688e-05	3.56355e-05	HMGB1/MCM7/ANP32E/NASP/CENPN/PARP1/ANP32B/RBBP7/SET/PSMC3/POLE3/RPA1/RBBP4/SUPT16H	14
GO:0071166	BP	GO:0071166	ribonucleoprotein complex localization	10/176	131/18862	4.22116e-07	4.27688e-05	3.56355e-05	EIF5A/RAN/SRSF2/DDX39A/HNRNPA2B1/U2AF1/THOC3/NUP62/RNPS1/NUP50	10
GO:1901987	BP	GO:1901987	regulation of cell cycle phase transition	18/176	478/18862	5.64526e-07	5.49978e-05	4.58249e-05	TUBB/CLSPN/EZH2/TUBB4B/TRIP13/TUBG1/CDK5RAP2/RBL1/RAD21/CEP135/ANAPC11/PSMC3/PRKDC/CKAP5/PSMD14/BUB3/NAE1/PSMG2	18
GO:1903311	BP	GO:1903311	regulation of mRNA metabolic process	15/176	334/18862	5.8796e-07	5.51593e-05	4.59594e-05	FUS/SNRPA/HNRNPD/HNRNPA2B1/HNRNPR/NCL/C1QBP/SRPK1/RBMX/HNRNPM/SET/PSMC3/ANP32A/RNPS1/PSMD14	15
GO:0000280	BP	GO:0000280	nuclear division	17/176	436/18862	7.34007e-07	6.64014e-05	5.53264e-05	FANCD2/RANBP1/RAN/TRIP13/TUBG1/SMC1A/BANF1/SMC3/CDK5RAP2/RAD21/NCAPH2/KIF18B/ANAPC11/NUP62/PIN1/BUB3/PSMG2	17
GO:0006405	BP	GO:0006405	RNA export from nucleus	10/176	142/18862	8.90123e-07	7.77477e-05	6.47803e-05	EIF5A/RAN/SRSF2/DDX39A/HNRNPA2B1/U2AF1/THOC3/NUP62/RNPS1/NUP50	10
GO:0006406	BP	GO:0006406	mRNA export from nucleus	9/176	113/18862	1.13502e-06	9.27423e-05	7.7274e-05	EIF5A/SRSF2/DDX39A/HNRNPA2B1/U2AF1/THOC3/NUP62/RNPS1/NUP50	9
GO:0071427	BP	GO:0071427	mRNA-containing ribonucleoprotein complex export from nucleus	9/176	113/18862	1.13502e-06	9.27423e-05	7.7274e-05	EIF5A/SRSF2/DDX39A/HNRNPA2B1/U2AF1/THOC3/NUP62/RNPS1/NUP50	9
GO:0034504	BP	GO:0034504	protein localization to nucleus	13/176	275/18862	1.93982e-06	0.000153549	0.000127939	ECT2/KPNA2/RAN/PARP1/CSE1L/CCT5/PARK7/TXN/NOLC1/NUP62/TCP1/NUP50/PIN1	13
GO:0006261	BP	GO:0006261	DNA-dependent DNA replication	10/176	157/18862	2.22396e-06	0.000170705	0.000142234	MCM7/ORC6/MMS22L/GINS4/RFC2/POLE3/NUCKS1/RPA1/POLD2/TONSL	10
GO:0050657	BP	GO:0050657	nucleic acid transport	11/176	198/18862	2.61691e-06	0.000186017	0.000154992	EIF5A/RAN/SRSF2/DDX39A/HNRNPA2B1/U2AF1/THOC3/CKAP5/NUP62/RNPS1/NUP50	11
GO:0050658	BP	GO:0050658	RNA transport	11/176	198/18862	2.61691e-06	0.000186017	0.000154992	EIF5A/RAN/SRSF2/DDX39A/HNRNPA2B1/U2AF1/THOC3/CKAP5/NUP62/RNPS1/NUP50	11
GO:0051306	BP	GO:0051306	mitotic sister chromatid separation	7/176	66/18862	2.67696e-06	0.000186017	0.000154992	TRIP13/CDK5RAP2/RAD21/NCAPH2/ANAPC11/BUB3/PSMG2	7
GO:0006323	BP	GO:0006323	DNA packaging	12/176	240/18862	2.73398e-06	0.000186017	0.000154992	HMGB1/DNMT1/NASP/CENPN/BANF1/ANP32B/RBBP7/NCAPH2/SRPK1/SET/POLE3/RBBP4	12
GO:0000723	BP	GO:0000723	telomere maintenance	10/176	161/18862	2.79063e-06	0.000186017	0.000154992	HNRNPD/PARP1/CCT5/HNRNPA2B1/RFC2/POLE3/PRKDC/RPA1/POLD2/TCP1	10
GO:0051236	BP	GO:0051236	establishment of RNA localization	11/176	201/18862	3.02711e-06	0.000196607	0.000163815	EIF5A/RAN/SRSF2/DDX39A/HNRNPA2B1/U2AF1/THOC3/CKAP5/NUP62/RNPS1/NUP50	11
GO:0051170	BP	GO:0051170	import into nucleus	10/176	163/18862	3.11828e-06	0.000197465	0.000164531	SNRPB/ECT2/KPNA2/RAN/SNRPD1/CSE1L/NOLC1/NUP62/SNRPF/NUP50	10
GO:0048285	BP	GO:0048285	organelle fission	17/176	486/18862	3.20837e-06	0.000198214	0.000165155	FANCD2/RANBP1/RAN/TRIP13/TUBG1/SMC1A/BANF1/SMC3/CDK5RAP2/RAD21/NCAPH2/KIF18B/ANAPC11/NUP62/PIN1/BUB3/PSMG2	17
GO:0010389	BP	GO:0010389	regulation of G2/M transition of mitotic cell cycle	11/176	203/18862	3.33091e-06	0.000200886	0.00016738	TUBB/CLSPN/TUBB4B/TUBG1/CDK5RAP2/RAD21/CEP135/PSMC3/CKAP5/PSMD14/NAE1	11
GO:1900180	BP	GO:1900180	regulation of protein localization to nucleus	9/176	130/18862	3.6555e-06	0.000215334	0.000179419	ECT2/RAN/PARP1/CCT5/PARK7/NOLC1/NUP62/TCP1/PIN1	9
GO:0022616	BP	GO:0022616	DNA strand elongation	5/176	26/18862	3.74972e-06	0.000215865	0.000179861	MCM7/GINS4/POLE3/NUCKS1/POLD2	5
GO:1901991	BP	GO:1901991	negative regulation of mitotic cell cycle phase transition	12/176	250/18862	4.16395e-06	0.000234384	0.000195291	CLSPN/EZH2/TRIP13/CDK5RAP2/RBL1/RAD21/PSMC3/PRKDC/PSMD14/BUB3/NAE1/PSMG2	12
GO:0015931	BP	GO:0015931	nucleobase-containing compound transport	12/176	253/18862	4.70527e-06	0.000259097	0.000215882	EIF5A/RAN/SRSF2/DDX39A/HNRNPA2B1/U2AF1/SLC25A5/THOC3/CKAP5/NUP62/RNPS1/NUP50	12
GO:0032200	BP	GO:0032200	telomere organization	10/176	174/18862	5.58694e-06	0.0003011	0.000250881	HNRNPD/PARP1/CCT5/HNRNPA2B1/RFC2/POLE3/PRKDC/RPA1/POLD2/TCP1	10
GO:0000086	BP	GO:0000086	G2/M transition of mitotic cell cycle	12/176	258/18862	5.74589e-06	0.000303215	0.000252643	TUBB/CLSPN/TUBB4B/TUBG1/CDK5RAP2/RAD21/CEP135/SKP2/PSMC3/CKAP5/PSMD14/NAE1	12
GO:1902749	BP	GO:1902749	regulation of cell cycle G2/M phase transition	11/176	219/18862	6.8878e-06	0.000356057	0.000296671	TUBB/CLSPN/TUBB4B/TUBG1/CDK5RAP2/RAD21/CEP135/PSMC3/CKAP5/PSMD14/NAE1	11
GO:0006401	BP	GO:0006401	RNA catabolic process	15/176	414/18862	8.21693e-06	0.000411607	0.000342956	LSM4/FUS/LSM3/HNRNPD/HNRNPR/HNRNPM/SET/PSMC3/LSM5/ANP32A/LSM2/LSM7/RNPS1/PSMD14/RNASEH2C	15
GO:0007088	BP	GO:0007088	regulation of mitotic nuclear division	8/176	109/18862	8.35264e-06	0.000411607	0.000342956	TRIP13/CDK5RAP2/RAD21/ANAPC11/NUP62/PIN1/BUB3/PSMG2	8
GO:1901988	BP	GO:1901988	negative regulation of cell cycle phase transition	12/176	268/18862	8.44989e-06	0.000411607	0.000342956	CLSPN/EZH2/TRIP13/CDK5RAP2/RBL1/RAD21/PSMC3/PRKDC/PSMD14/BUB3/NAE1/PSMG2	12
GO:0033044	BP	GO:0033044	regulation of chromosome organization	12/176	273/18862	1.01795e-05	0.000486501	0.000405359	DNMT1/TRIP13/HNRNPD/PARP1/CCT5/HNRNPA2B1/CDK5RAP2/RAD21/ANAPC11/TCP1/BUB3/PSMG2	12
GO:0045930	BP	GO:0045930	negative regulation of mitotic cell cycle	13/176	321/18862	1.0425e-05	0.000489011	0.00040745	FANCD2/CLSPN/EZH2/TRIP13/CDK5RAP2/RBL1/RAD21/PSMC3/PRKDC/PSMD14/BUB3/NAE1/PSMG2	13
GO:0044839	BP	GO:0044839	cell cycle G2/M phase transition	12/176	276/18862	1.13598e-05	0.000523171	0.000435912	TUBB/CLSPN/TUBB4B/TUBG1/CDK5RAP2/RAD21/CEP135/SKP2/PSMC3/CKAP5/PSMD14/NAE1	12
GO:0032392	BP	GO:0032392	DNA geometric change	8/176	114/18862	1.16309e-05	0.000526092	0.000438346	HMGB1/MCM7/HMGB3/PARP1/HNRNPA2B1/G3BP1/RFC2/RPA1	8
GO:0006402	BP	GO:0006402	mRNA catabolic process	14/176	375/18862	1.18894e-05	0.000528347	0.000440226	LSM4/FUS/LSM3/HNRNPD/HNRNPR/HNRNPM/SET/PSMC3/LSM5/ANP32A/LSM2/LSM7/RNPS1/PSMD14	14
GO:0043928	BP	GO:0043928	exonucleolytic catabolism of deadenylated mRNA	5/176	33/18862	1.28324e-05	0.00056042	0.000466949	LSM4/LSM3/LSM5/LSM2/LSM7	5
GO:0051028	BP	GO:0051028	mRNA transport	9/176	152/18862	1.30656e-05	0.000560937	0.00046738	EIF5A/SRSF2/DDX39A/HNRNPA2B1/U2AF1/THOC3/NUP62/RNPS1/NUP50	9
GO:0065004	BP	GO:0065004	protein-DNA complex assembly	11/176	241/18862	1.69417e-05	0.000708442	0.000590283	HMGB1/MCM7/NASP/CENPN/PARP1/ANP32B/RBBP7/SET/PSMC3/RPA1/RBBP4	11
GO:0000291	BP	GO:0000291	nuclear-transcribed mRNA catabolic process, exonucleolytic	5/176	35/18862	1.72894e-05	0.000708442	0.000590283	LSM4/LSM3/LSM5/LSM2/LSM7	5
GO:0051054	BP	GO:0051054	positive regulation of DNA metabolic process	10/176	198/18862	1.73405e-05	0.000708442	0.000590283	HMGB1/FUS/HNRNPD/PARP1/CCT5/HNRNPA2B1/RFC2/PRKDC/TCP1/UBE2V2	10
GO:0030071	BP	GO:0030071	regulation of mitotic metaphase/anaphase transition	6/176	59/18862	1.8124e-05	0.000728699	0.000607161	TRIP13/CDK5RAP2/RAD21/ANAPC11/BUB3/PSMG2	6
GO:0007091	BP	GO:0007091	metaphase/anaphase transition of mitotic cell cycle	6/176	61/18862	2.1993e-05	0.000870441	0.000725262	TRIP13/CDK5RAP2/RAD21/ANAPC11/BUB3/PSMG2	6
GO:1902099	BP	GO:1902099	regulation of metaphase/anaphase transition of cell cycle	6/176	62/18862	2.41625e-05	0.000941594	0.000784548	TRIP13/CDK5RAP2/RAD21/ANAPC11/BUB3/PSMG2	6
GO:0034599	BP	GO:0034599	cellular response to oxidative stress	12/176	299/18862	2.51395e-05	0.000962185	0.000801704	FANCD2/ECT2/EZH2/PPIA/HNRNPD/PARP1/PARK7/HDAC2/CYCS/TXN/SIGMAR1/PRDX3	12
GO:0006271	BP	GO:0006271	DNA strand elongation involved in DNA replication	4/176	19/18862	2.54506e-05	0.000962185	0.000801704	MCM7/GINS4/POLE3/POLD2	4
GO:0051052	BP	GO:0051052	regulation of DNA metabolic process	13/176	353/18862	2.83382e-05	0.00105004	0.000874906	HMGB1/DEK/KPNA2/FUS/HNRNPD/PARP1/CCT5/HNRNPA2B1/RFC2/PRKDC/NUCKS1/TCP1/UBE2V2	13
GO:0010965	BP	GO:0010965	regulation of mitotic sister chromatid separation	6/176	64/18862	2.90181e-05	0.00105004	0.000874906	TRIP13/CDK5RAP2/RAD21/ANAPC11/BUB3/PSMG2	6
GO:0044784	BP	GO:0044784	metaphase/anaphase transition of cell cycle	6/176	64/18862	2.90181e-05	0.00105004	0.000874906	TRIP13/CDK5RAP2/RAD21/ANAPC11/BUB3/PSMG2	6
GO:0045841	BP	GO:0045841	negative regulation of mitotic metaphase/anaphase transition	5/176	39/18862	2.97525e-05	0.00106145	0.000884415	TRIP13/CDK5RAP2/RAD21/BUB3/PSMG2	5
GO:0051304	BP	GO:0051304	chromosome separation	7/176	95/18862	3.02724e-05	0.001065	0.00088737	TRIP13/CDK5RAP2/RAD21/NCAPH2/ANAPC11/BUB3/PSMG2	7
GO:0048025	BP	GO:0048025	negative regulation of mRNA splicing, via spliceosome	4/176	20/18862	3.15821e-05	0.00109585	0.000913079	HNRNPA2B1/C1QBP/RBMX/RNPS1	4
GO:0070317	BP	GO:0070317	negative regulation of G0 to G1 transition	5/176	41/18862	3.8146e-05	0.00128788	0.00107308	RRM2/EZH2/CBX5/RBBP7/RBBP4	5
GO:1902100	BP	GO:1902100	negative regulation of metaphase/anaphase transition of cell cycle	5/176	41/18862	3.8146e-05	0.00128788	0.00107308	TRIP13/CDK5RAP2/RAD21/BUB3/PSMG2	5
GO:0022613	BP	GO:0022613	ribonucleoprotein complex biogenesis	15/176	473/18862	3.88813e-05	0.00128788	0.00107308	SNRPB/LSM4/RAN/SNRPD1/C1QBP/SRPK1/RBMX/PRKDC/LSM2/PA2G4/NOLC1/GTF3A/SF3A3/SNRPF/NOP56	15
GO:0042775	BP	GO:0042775	mitochondrial ATP synthesis coupled electron transport	7/176	99/18862	3.95293e-05	0.00128788	0.00107308	PARK7/UQCRC1/UQCRQ/CYCS/COX8A/COX5A/NDUFB6	7
GO:0051783	BP	GO:0051783	regulation of nuclear division	8/176	135/18862	3.96584e-05	0.00128788	0.00107308	TRIP13/CDK5RAP2/RAD21/ANAPC11/NUP62/PIN1/BUB3/PSMG2	8
GO:0042773	BP	GO:0042773	ATP synthesis coupled electron transport	7/176	100/18862	4.21739e-05	0.00132753	0.00110612	PARK7/UQCRC1/UQCRQ/CYCS/COX8A/COX5A/NDUFB6	7
GO:0033046	BP	GO:0033046	negative regulation of sister chromatid segregation	5/176	42/18862	4.29757e-05	0.00132753	0.00110612	TRIP13/CDK5RAP2/RAD21/BUB3/PSMG2	5
GO:0033048	BP	GO:0033048	negative regulation of mitotic sister chromatid segregation	5/176	42/18862	4.29757e-05	0.00132753	0.00110612	TRIP13/CDK5RAP2/RAD21/BUB3/PSMG2	5
GO:2000816	BP	GO:2000816	negative regulation of mitotic sister chromatid separation	5/176	42/18862	4.29757e-05	0.00132753	0.00110612	TRIP13/CDK5RAP2/RAD21/BUB3/PSMG2	5
GO:0006333	BP	GO:0006333	chromatin assembly or disassembly	10/176	221/18862	4.43712e-05	0.00135412	0.00112827	HMGB1/DNMT1/NASP/CENPN/ANP32B/RBBP7/SET/POLE3/RBBP4/SUPT16H	10
GO:0046822	BP	GO:0046822	regulation of nucleocytoplasmic transport	7/176	103/18862	5.09926e-05	0.00153767	0.0012812	ECT2/RAN/PARK7/ANP32B/TXN/NOLC1/NUP62	7
GO:0033045	BP	GO:0033045	regulation of sister chromatid segregation	6/176	71/18862	5.25233e-05	0.00154699	0.00128897	TRIP13/CDK5RAP2/RAD21/ANAPC11/BUB3/PSMG2	6
GO:1905818	BP	GO:1905818	regulation of chromosome separation	6/176	71/18862	5.25233e-05	0.00154699	0.00128897	TRIP13/CDK5RAP2/RAD21/ANAPC11/BUB3/PSMG2	6
GO:0051985	BP	GO:0051985	negative regulation of chromosome segregation	5/176	44/18862	5.40446e-05	0.00155562	0.00129616	TRIP13/CDK5RAP2/RAD21/BUB3/PSMG2	5
GO:1905819	BP	GO:1905819	negative regulation of chromosome separation	5/176	44/18862	5.40446e-05	0.00155562	0.00129616	TRIP13/CDK5RAP2/RAD21/BUB3/PSMG2	5
GO:0034728	BP	GO:0034728	nucleosome organization	9/176	183/18862	5.65732e-05	0.00159582	0.00132966	ANP32E/NASP/CENPN/ANP32B/RBBP7/SET/POLE3/RBBP4/SUPT16H	9
GO:0000082	BP	GO:0000082	G1/S transition of mitotic cell cycle	11/176	275/18862	5.6701e-05	0.00159582	0.00132966	MCM7/ORC6/RRM2/NASP/EZH2/EIF4EBP1/RBL1/SKP2/POLE3/PRKDC/RPA1	11
GO:1902850	BP	GO:1902850	microtubule cytoskeleton organization involved in mitosis	8/176	143/18862	5.97281e-05	0.00166142	0.00138432	STMN1/RAN/TUBG1/SMC1A/SMC3/CDK5RAP2/CKAP5/NUP62	8
GO:0033047	BP	GO:0033047	regulation of mitotic sister chromatid segregation	5/176	45/18862	6.03439e-05	0.00166142	0.00138432	TRIP13/CDK5RAP2/RAD21/BUB3/PSMG2	5
GO:0071826	BP	GO:0071826	ribonucleoprotein complex subunit organization	10/176	231/18862	6.43508e-05	0.0017527	0.00146037	SNRPB/LSM4/SNRPD1/SRPK1/RBMX/PRKDC/LSM2/KIF5B/SF3A3/SNRPF	10
GO:0043484	BP	GO:0043484	regulation of RNA splicing	8/176	145/18862	6.58873e-05	0.00177545	0.00147933	FUS/HNRNPA2B1/NCL/C1QBP/HNRNPF/SRPK1/RBMX/RNPS1	8
GO:0070316	BP	GO:0070316	regulation of G0 to G1 transition	5/176	46/18862	6.7195e-05	0.00179163	0.00149281	RRM2/EZH2/CBX5/RBBP7/RBBP4	5
GO:0031503	BP	GO:0031503	protein-containing complex localization	11/176	283/18862	7.33247e-05	0.00190948	0.001591	EIF5A/RAN/SRSF2/DDX39A/HNRNPA2B1/U2AF1/THOC3/KIF5B/NUP62/RNPS1/NUP50	11
GO:0035722	BP	GO:0035722	interleukin-12-mediated signaling pathway	5/176	47/18862	7.46303e-05	0.00190948	0.001591	PPIA/HNRNPA2B1/HNRNPF/SNRPA1/TCP1	5
GO:0045023	BP	GO:0045023	G0 to G1 transition	5/176	47/18862	7.46303e-05	0.00190948	0.001591	RRM2/EZH2/CBX5/RBBP7/RBBP4	5
GO:0045839	BP	GO:0045839	negative regulation of mitotic nuclear division	5/176	47/18862	7.46303e-05	0.00190948	0.001591	TRIP13/CDK5RAP2/RAD21/BUB3/PSMG2	5
GO:0033119	BP	GO:0033119	negative regulation of RNA splicing	4/176	25/18862	7.95081e-05	0.00201394	0.00167804	HNRNPA2B1/C1QBP/RBMX/RNPS1	4
GO:0071897	BP	GO:0071897	DNA biosynthetic process	9/176	194/18862	8.86803e-05	0.00222403	0.00185309	PPIA/HNRNPD/CCT5/HNRNPA2B1/RFC2/POLE3/RPA1/POLD2/TCP1	9
GO:0071349	BP	GO:0071349	cellular response to interleukin-12	5/176	49/18862	9.13889e-05	0.00226949	0.00189097	PPIA/HNRNPA2B1/HNRNPF/SNRPA1/TCP1	5
GO:0031497	BP	GO:0031497	chromatin assembly	9/176	196/18862	9.59111e-05	0.00235867	0.00196527	HMGB1/DNMT1/NASP/CENPN/ANP32B/RBBP7/SET/POLE3/RBBP4	9
GO:0031109	BP	GO:0031109	microtubule polymerization or depolymerization	7/176	114/18862	9.71867e-05	0.00236706	0.00197226	SKA2/STMN1/TUBG1/CDK5RAP2/SKA1/KIF18B/CKAP5	7
GO:0070671	BP	GO:0070671	response to interleukin-12	5/176	50/18862	0.000100782	0.00243124	0.00202574	PPIA/HNRNPA2B1/HNRNPF/SNRPA1/TCP1	5
GO:0062197	BP	GO:0062197	cellular response to chemical stress	12/176	347/18862	0.000105253	0.00250986	0.00209125	FANCD2/ECT2/EZH2/PPIA/HNRNPD/PARP1/PARK7/HDAC2/CYCS/TXN/SIGMAR1/PRDX3	12
GO:1903829	BP	GO:1903829	positive regulation of cellular protein localization	11/176	295/18862	0.000106023	0.00250986	0.00209125	ECT2/SAE1/RAN/PARP1/CCT5/PARK7/YWHAQ/EPB41L2/KIF5B/NUP62/TCP1	11
GO:0032201	BP	GO:0032201	telomere maintenance via semi-conservative replication	4/176	27/18862	0.000108711	0.00254968	0.00212442	RFC2/POLE3/RPA1/POLD2	4
GO:0022904	BP	GO:0022904	respiratory electron transport chain	7/176	117/18862	0.000114432	0.00264511	0.00220394	PARK7/UQCRC1/UQCRQ/CYCS/COX8A/COX5A/NDUFB6	7
GO:0033157	BP	GO:0033157	regulation of intracellular protein transport	10/176	248/18862	0.000115873	0.00264511	0.00220394	ECT2/SAE1/RAN/PARK7/ANP32B/YWHAQ/TXN/NOLC1/KIF5B/NUP62	10
GO:0044843	BP	GO:0044843	cell cycle G1/S phase transition	11/176	298/18862	0.000115913	0.00264511	0.00220394	MCM7/ORC6/RRM2/NASP/EZH2/EIF4EBP1/RBL1/SKP2/POLE3/PRKDC/RPA1	11
GO:0007052	BP	GO:0007052	mitotic spindle organization	7/176	118/18862	0.000120704	0.00271778	0.00226449	STMN1/RAN/TUBG1/SMC1A/SMC3/CKAP5/NUP62	7
GO:0000387	BP	GO:0000387	spliceosomal snRNP assembly	5/176	52/18862	0.000121777	0.00271778	0.00226449	SNRPB/LSM4/SNRPD1/LSM2/SNRPF	5
GO:0051321	BP	GO:0051321	meiotic cell cycle	10/176	250/18862	0.00012376	0.00271778	0.00226449	FANCD2/TRIP13/TUBG1/SMC1A/SMC3/RAD21/NCAPH2/XRCC2/RPA1/BUB3	10
GO:0019042	BP	GO:0019042	viral latency	3/176	11/18862	0.000124721	0.00271778	0.00226449	PPIA/BANF1/NUCKS1	3
GO:0007093	BP	GO:0007093	mitotic cell cycle checkpoint	8/176	159/18862	0.000125535	0.00271778	0.00226449	FANCD2/CLSPN/TRIP13/CDK5RAP2/PRKDC/BUB3/NAE1/PSMG2	8
GO:0034614	BP	GO:0034614	cellular response to reactive oxygen species	8/176	159/18862	0.000125535	0.00271778	0.00226449	ECT2/EZH2/HNRNPD/PARK7/HDAC2/TXN/SIGMAR1/PRDX3	8
GO:1900182	BP	GO:1900182	positive regulation of protein localization to nucleus	6/176	85/18862	0.000144026	0.00305574	0.00254608	ECT2/RAN/PARP1/CCT5/PARK7/TCP1	6
GO:0050686	BP	GO:0050686	negative regulation of mRNA processing	4/176	29/18862	0.000144997	0.00305574	0.00254608	HNRNPA2B1/C1QBP/RBMX/RNPS1	4
GO:0034724	BP	GO:0034724	DNA replication-independent nucleosome organization	5/176	54/18862	0.000145971	0.00305574	0.00254608	NASP/CENPN/RBBP7/RBBP4/SUPT16H	5
GO:0051784	BP	GO:0051784	negative regulation of nuclear division	5/176	54/18862	0.000145971	0.00305574	0.00254608	TRIP13/CDK5RAP2/RAD21/BUB3/PSMG2	5
GO:0000075	BP	GO:0000075	cell cycle checkpoint	9/176	209/18862	0.000156024	0.00321308	0.00267717	FANCD2/CLSPN/WDR76/TRIP13/CDK5RAP2/PRKDC/BUB3/NAE1/PSMG2	9
GO:0006338	BP	GO:0006338	chromatin remodeling	9/176	209/18862	0.000156024	0.00321308	0.00267717	ANP32E/DNMT1/NASP/CENPN/HDAC2/RBBP7/POLE3/RBBP4/NUDT5	9
GO:0043388	BP	GO:0043388	positive regulation of DNA binding	5/176	56/18862	0.000173679	0.00353406	0.00294462	HMGB1/PARP1/PARK7/NME1/TXN	5
GO:1903312	BP	GO:1903312	negative regulation of mRNA metabolic process	6/176	88/18862	0.000174401	0.00353406	0.00294462	FUS/HNRNPD/HNRNPA2B1/C1QBP/RBMX/RNPS1	6
GO:0046034	BP	GO:0046034	ATP metabolic process	11/176	313/18862	0.000178032	0.00357901	0.00298207	PARP1/PARK7/UQCRC1/UQCRQ/CYCS/COX8A/COX5A/NUDT5/NUP62/NUP50/NDUFB6	11
GO:0043044	BP	GO:0043044	ATP-dependent chromatin remodeling	6/176	89/18862	0.000185578	0.00367242	0.0030599	ANP32E/NASP/CENPN/HDAC2/RBBP7/RBBP4	6
GO:0051983	BP	GO:0051983	regulation of chromosome segregation	6/176	89/18862	0.000185578	0.00367242	0.0030599	TRIP13/CDK5RAP2/RAD21/ANAPC11/BUB3/PSMG2	6
GO:0070301	BP	GO:0070301	cellular response to hydrogen peroxide	6/176	90/18862	0.000197313	0.00387438	0.00322818	ECT2/EZH2/PARK7/HDAC2/TXN/SIGMAR1	6
GO:0051099	BP	GO:0051099	positive regulation of binding	8/176	170/18862	0.000198921	0.00387589	0.00322944	HMGB1/STMN1/RAN/PARP1/PARK7/NME1/TXN/PIN1	8
GO:0043486	BP	GO:0043486	histone exchange	5/176	58/18862	0.000205232	0.00396834	0.00330647	ANP32E/NASP/CENPN/RBBP7/RBBP4	5
GO:0034502	BP	GO:0034502	protein localization to chromosome	6/176	91/18862	0.000209626	0.00399236	0.00332648	EZH2/CCT5/RAD21/RPA1/TCP1/BUB3	6
GO:2001251	BP	GO:2001251	negative regulation of chromosome organization	6/176	91/18862	0.000209626	0.00399236	0.00332648	TRIP13/PARP1/CDK5RAP2/RAD21/BUB3/PSMG2	6
GO:0033260	BP	GO:0033260	nuclear DNA replication	5/176	59/18862	0.000222557	0.00420699	0.00350531	MCM7/RFC2/POLE3/RPA1/POLD2	5
GO:0022618	BP	GO:0022618	ribonucleoprotein complex assembly	9/176	224/18862	0.000261582	0.00487496	0.00406188	SNRPB/LSM4/SNRPD1/SRPK1/RBMX/PRKDC/LSM2/SF3A3/SNRPF	9
GO:1901796	BP	GO:1901796	regulation of signal transduction by p53 class mediator	8/176	177/18862	0.000261743	0.00487496	0.00406188	HDAC2/SSRP1/RBBP7/RFC2/RPA1/RBBP4/SUPT16H/PIN1	8
GO:0097711	BP	GO:0097711	ciliary basal body-plasma membrane docking	6/176	95/18862	0.000265064	0.00490079	0.00408339	TUBB/TUBB4B/TUBG1/CDK5RAP2/CEP135/CKAP5	6
GO:0006122	BP	GO:0006122	mitochondrial electron transport, ubiquinol to cytochrome c	3/176	14/18862	0.000269523	0.00494712	0.004122	UQCRC1/UQCRQ/CYCS	3
GO:0042542	BP	GO:0042542	response to hydrogen peroxide	7/176	135/18862	0.000277628	0.00505922	0.0042154	ECT2/EZH2/PARK7/HDAC2/TXN/SIGMAR1/PRDX3	7
GO:0006979	BP	GO:0006979	response to oxidative stress	13/176	444/18862	0.000281246	0.00508855	0.00423984	FANCD2/ECT2/EZH2/PPIA/HNRNPD/PARP1/PARK7/HDAC2/CYCS/HNRNPM/TXN/SIGMAR1/PRDX3	13
GO:0007051	BP	GO:0007051	spindle organization	8/176	182/18862	0.000315885	0.00567473	0.00472826	TUBB/STMN1/RAN/TUBG1/SMC1A/SMC3/CKAP5/NUP62	8
GO:0044786	BP	GO:0044786	cell cycle DNA replication	5/176	64/18862	0.000326457	0.00579417	0.00482777	MCM7/RFC2/POLE3/RPA1/POLD2	5
GO:0031124	BP	GO:0031124	mRNA 3'-end processing	6/176	99/18862	0.000331422	0.00579417	0.00482777	SNRPA/SRSF2/DDX39A/U2AF1/THOC3/RNPS1	6
GO:0031333	BP	GO:0031333	negative regulation of protein-containing complex assembly	7/176	139/18862	0.000331683	0.00579417	0.00482777	HMGB1/TMSB15A/PFN1/STMN1/EIF4EBP1/PARK7/PFN2	7
GO:0050684	BP	GO:0050684	regulation of mRNA processing	7/176	139/18862	0.000331683	0.00579417	0.00482777	SNRPA/HNRNPA2B1/NCL/C1QBP/SRPK1/RBMX/RNPS1	7
GO:0048024	BP	GO:0048024	regulation of mRNA splicing, via spliceosome	6/176	100/18862	0.000349885	0.00607026	0.00505782	HNRNPA2B1/NCL/C1QBP/SRPK1/RBMX/RNPS1	6
GO:0045333	BP	GO:0045333	cellular respiration	8/176	187/18862	0.000378846	0.00638155	0.00531718	PARK7/UQCRC1/UQCRQ/CYCS/COX8A/IDH2/COX5A/NDUFB6	8
GO:0006296	BP	GO:0006296	nucleotide-excision repair, DNA incision, 5'-to lesion	4/176	37/18862	0.000380424	0.00638155	0.00531718	PARP1/RFC2/RPA1/POLD2	4
GO:0007094	BP	GO:0007094	mitotic spindle assembly checkpoint	4/176	37/18862	0.000380424	0.00638155	0.00531718	TRIP13/CDK5RAP2/BUB3/PSMG2	4
GO:0071173	BP	GO:0071173	spindle assembly checkpoint	4/176	37/18862	0.000380424	0.00638155	0.00531718	TRIP13/CDK5RAP2/BUB3/PSMG2	4
GO:0071174	BP	GO:0071174	mitotic spindle checkpoint	4/176	37/18862	0.000380424	0.00638155	0.00531718	TRIP13/CDK5RAP2/BUB3/PSMG2	4
GO:0043488	BP	GO:0043488	regulation of mRNA stability	8/176	188/18862	0.000392587	0.00652081	0.00543322	FUS/HNRNPD/HNRNPR/HNRNPM/SET/PSMC3/ANP32A/PSMD14	8
GO:0006606	BP	GO:0006606	protein import into nucleus	7/176	143/18862	0.000393874	0.00652081	0.00543322	ECT2/KPNA2/RAN/CSE1L/NOLC1/NUP62/NUP50	7
GO:0010639	BP	GO:0010639	negative regulation of organelle organization	11/176	346/18862	0.000418889	0.00688992	0.00574076	TMSB15A/PFN1/STMN1/TRIP13/PARP1/CDK5RAP2/PFN2/RAD21/SLC25A5/BUB3/PSMG2	11
GO:0031577	BP	GO:0031577	spindle checkpoint	4/176	38/18862	0.000422105	0.00689801	0.00574751	TRIP13/CDK5RAP2/BUB3/PSMG2	4
GO:0050821	BP	GO:0050821	protein stabilization	8/176	191/18862	0.000436263	0.00708368	0.00590221	PFN1/CCT5/PARK7/HSPD1/PFN2/ATP1B3/TCP1/PIN1	8
GO:0033683	BP	GO:0033683	nucleotide-excision repair, DNA incision	4/176	39/18862	0.000466945	0.0074859	0.00623735	PARP1/RFC2/RPA1/POLD2	4
GO:0042769	BP	GO:0042769	DNA damage response, detection of DNA damage	4/176	39/18862	0.000466945	0.0074859	0.00623735	PARP1/RFC2/RPA1/POLD2	4
GO:0017038	BP	GO:0017038	protein import	8/176	194/18862	0.000483809	0.00766825	0.00638928	ECT2/KPNA2/RAN/CSE1L/HSPD1/NOLC1/NUP62/NUP50	8
GO:0006119	BP	GO:0006119	oxidative phosphorylation	7/176	148/18862	0.000484375	0.00766825	0.00638928	PARK7/UQCRC1/UQCRQ/CYCS/COX8A/COX5A/NDUFB6	7
GO:0006289	BP	GO:0006289	nucleotide-excision repair	6/176	108/18862	0.000528274	0.00831129	0.00692507	HMGB1/PARP1/HMGN1/RFC2/RPA1/POLD2	6
GO:0043523	BP	GO:0043523	regulation of neuron apoptotic process	8/176	197/18862	0.000535476	0.0083726	0.00697616	PARP1/PARK7/SET/XRCC2/PIN1/UBE2V2/SIGMAR1/NAE1	8
GO:0043487	BP	GO:0043487	regulation of RNA stability	8/176	198/18862	0.000553659	0.0086038	0.00716879	FUS/HNRNPD/HNRNPR/HNRNPM/SET/PSMC3/ANP32A/PSMD14	8
GO:0045739	BP	GO:0045739	positive regulation of DNA repair	5/176	74/18862	0.000639911	0.0098835	0.00823505	HMGB1/FUS/PARP1/PRKDC/UBE2V2	5
GO:0034080	BP	GO:0034080	CENP-A containing nucleosome assembly	4/176	43/18862	0.000680581	0.010385	0.00865292	NASP/CENPN/RBBP7/RBBP4	4
GO:0061641	BP	GO:0061641	CENP-A containing chromatin organization	4/176	43/18862	0.000680581	0.010385	0.00865292	NASP/CENPN/RBBP7/RBBP4	4
GO:0043281	BP	GO:0043281	regulation of cysteine-type endopeptidase activity involved in apoptotic process	8/176	205/18862	0.000695419	0.0105479	0.00878862	HMGB1/PARK7/HSPD1/ANP32B/CYCS/HSPE1/ARL6IP1/PRDX3	8
GO:0000288	BP	GO:0000288	nuclear-transcribed mRNA catabolic process, deadenylation-dependent decay	5/176	77/18862	0.000767436	0.0115709	0.00964103	LSM4/LSM3/LSM5/LSM2/LSM7	5
GO:0061013	BP	GO:0061013	regulation of mRNA catabolic process	8/176	210/18862	0.000813553	0.0121937	0.0101599	FUS/HNRNPD/HNRNPR/HNRNPM/SET/PSMC3/ANP32A/PSMD14	8
GO:0072331	BP	GO:0072331	signal transduction by p53 class mediator	9/176	263/18862	0.000834716	0.0124373	0.0103629	HDAC2/HINT1/SSRP1/RBBP7/RFC2/RPA1/RBBP4/SUPT16H/PIN1	9
GO:0051101	BP	GO:0051101	regulation of DNA binding	6/176	118/18862	0.0008427	0.0124828	0.0104008	HMGB1/PARP1/PARK7/HDAC2/NME1/TXN	6
GO:0032204	BP	GO:0032204	regulation of telomere maintenance	5/176	79/18862	0.000862402	0.0127004	0.0105821	HNRNPD/PARP1/CCT5/HNRNPA2B1/TCP1	5
GO:0010833	BP	GO:0010833	telomere maintenance via telomere lengthening	5/176	80/18862	0.00091304	0.0133684	0.0111387	PARP1/CCT5/HNRNPA2B1/RPA1/TCP1	5
GO:0006123	BP	GO:0006123	mitochondrial electron transport, cytochrome c to oxygen	3/176	21/18862	0.000938607	0.0135857	0.0113197	CYCS/COX8A/COX5A	3
GO:0019646	BP	GO:0019646	aerobic electron transport chain	3/176	21/18862	0.000938607	0.0135857	0.0113197	CYCS/COX8A/COX5A	3
GO:0031055	BP	GO:0031055	chromatin remodeling at centromere	4/176	47/18862	0.000955561	0.0137525	0.0114587	NASP/CENPN/RBBP7/RBBP4	4
GO:0031110	BP	GO:0031110	regulation of microtubule polymerization or depolymerization	5/176	81/18862	0.000965857	0.0138221	0.0115168	SKA2/STMN1/CDK5RAP2/SKA1/CKAP5	5
GO:0043254	BP	GO:0043254	regulation of protein-containing complex assembly	12/176	446/18862	0.00100915	0.0143605	0.0119654	HMGB1/TMSB15A/PFN1/STMN1/PARP1/EIF4EBP1/PARK7/CDK5RAP2/PFN2/PSMC3/RPA1/CKAP5	12
GO:1904951	BP	GO:1904951	positive regulation of establishment of protein localization	10/176	328/18862	0.00105002	0.0148586	0.0123804	ECT2/SAE1/PPIA/RAN/CCT5/ANP32B/YWHAQ/CEP135/KIF5B/TCP1	10
GO:0048714	BP	GO:0048714	positive regulation of oligodendrocyte differentiation	3/176	22/18862	0.00107939	0.0151894	0.012656	HDAC2/RHEB/OLIG2	3
GO:0045814	BP	GO:0045814	negative regulation of gene expression, epigenetic	6/176	125/18862	0.00113712	0.0159134	0.0132592	HMGB1/DNMT1/EZH2/HDAC2/RBBP7/RBBP4	6
GO:0015980	BP	GO:0015980	energy derivation by oxidation of organic compounds	9/176	278/18862	0.00123072	0.0168797	0.0140644	HMGB1/PARK7/UQCRC1/UQCRQ/CYCS/COX8A/IDH2/COX5A/NDUFB6	9
GO:0000302	BP	GO:0000302	response to reactive oxygen species	8/176	224/18862	0.00123218	0.0168797	0.0140644	ECT2/EZH2/HNRNPD/PARK7/HDAC2/TXN/SIGMAR1/PRDX3	8
GO:0006297	BP	GO:0006297	nucleotide-excision repair, DNA gap filling	3/176	23/18862	0.00123283	0.0168797	0.0140644	RFC2/RPA1/POLD2	3
GO:1901984	BP	GO:1901984	negative regulation of protein acetylation	3/176	23/18862	0.00123283	0.0168797	0.0140644	PARK7/HDAC2/SET	3
GO:0009060	BP	GO:0009060	aerobic respiration	5/176	86/18862	0.00126469	0.0172229	0.0143503	UQCRC1/CYCS/COX8A/IDH2/COX5A	5
GO:0032206	BP	GO:0032206	positive regulation of telomere maintenance	4/176	51/18862	0.00130062	0.0176174	0.0146791	HNRNPD/CCT5/HNRNPA2B1/TCP1	4
GO:0007098	BP	GO:0007098	centrosome cycle	6/176	129/18862	0.00133748	0.0180204	0.0150149	RANBP1/CDK5RAP2/CEP135/XRCC2/CKAP5/NUP62	6
GO:0006282	BP	GO:0006282	regulation of DNA repair	6/176	130/18862	0.00139154	0.0186489	0.0155385	HMGB1/DEK/FUS/PARP1/PRKDC/UBE2V2	6
GO:0006301	BP	GO:0006301	postreplication repair	4/176	52/18862	0.00139885	0.0186489	0.0155385	RFC2/RPA1/POLD2/UBE2V2	4
GO:0022900	BP	GO:0022900	electron transport chain	7/176	178/18862	0.00143186	0.018989	0.0158218	PARK7/UQCRC1/UQCRQ/CYCS/COX8A/COX5A/NDUFB6	7
GO:0051402	BP	GO:0051402	neuron apoptotic process	8/176	230/18862	0.00145733	0.0191265	0.0159364	PARP1/PARK7/SET/XRCC2/PIN1/UBE2V2/SIGMAR1/NAE1	8
GO:2000116	BP	GO:2000116	regulation of cysteine-type endopeptidase activity	8/176	230/18862	0.00145733	0.0191265	0.0159364	HMGB1/PARK7/HSPD1/ANP32B/CYCS/HSPE1/ARL6IP1/PRDX3	8
GO:0036473	BP	GO:0036473	cell death in response to oxidative stress	5/176	89/18862	0.00147392	0.0192446	0.0160348	PPIA/PARP1/PARK7/TXN/SIGMAR1	5
GO:0006336	BP	GO:0006336	DNA replication-independent nucleosome assembly	4/176	53/18862	0.00150215	0.019413	0.0161751	NASP/CENPN/RBBP7/RBBP4	4
GO:0010332	BP	GO:0010332	response to gamma radiation	4/176	53/18862	0.00150215	0.019413	0.0161751	FANCD2/PARP1/XRCC2/PRKDC	4
GO:0019058	BP	GO:0019058	viral life cycle	10/176	348/18862	0.00163214	0.0209858	0.0174856	DEK/KPNA2/PPIA/RAN/BANF1/SRPK1/NUCKS1/NUP62/NUP50/SIVA1	10
GO:0032386	BP	GO:0032386	regulation of intracellular transport	10/176	350/18862	0.00170246	0.0217795	0.0181469	ECT2/SAE1/RAN/PARK7/ANP32B/YWHAQ/TXN/NOLC1/KIF5B/NUP62	10
GO:0014013	BP	GO:0014013	regulation of gliogenesis	5/176	93/18862	0.00179121	0.0227996	0.0189969	EZH2/HDAC2/IDH2/RHEB/OLIG2	5
GO:0070507	BP	GO:0070507	regulation of microtubule cytoskeleton organization	6/176	137/18862	0.00181807	0.0230259	0.0191855	SKA2/STMN1/CDK5RAP2/SKA1/CKAP5/NUP62	6
GO:0034508	BP	GO:0034508	centromere complex assembly	4/176	56/18862	0.00184376	0.0230859	0.0192354	NASP/CENPN/RBBP7/RBBP4	4
GO:0042306	BP	GO:0042306	regulation of protein import into nucleus	4/176	56/18862	0.00184376	0.0230859	0.0192354	ECT2/RAN/NOLC1/NUP62	4
GO:0031647	BP	GO:0031647	regulation of protein stability	9/176	295/18862	0.00185015	0.0230859	0.0192354	PFN1/CCT5/PARK7/HSPD1/PFN2/PRKDC/ATP1B3/TCP1/PIN1	9
GO:0051098	BP	GO:0051098	regulation of binding	10/176	357/18862	0.00196821	0.0243249	0.0202678	HMGB1/STMN1/RAN/PARP1/PARK7/HDAC2/NME1/TXN/NUCKS1/PIN1	10
GO:0075733	BP	GO:0075733	intracellular transport of virus	4/176	57/18862	0.00196865	0.0243249	0.0202678	KPNA2/RAN/NUP62/NUP50	4
GO:0031023	BP	GO:0031023	microtubule organizing center organization	6/176	140/18862	0.00202851	0.0249427	0.0207826	RANBP1/CDK5RAP2/CEP135/XRCC2/CKAP5/NUP62	6
GO:0010212	BP	GO:0010212	response to ionizing radiation	6/176	142/18862	0.00217869	0.02666	0.0222135	FANCD2/ECT2/PARP1/XRCC2/PRKDC/NUCKS1	6
GO:1902175	BP	GO:1902175	regulation of oxidative stress-induced intrinsic apoptotic signaling pathway	3/176	28/18862	0.00220382	0.026741	0.0222809	PPIA/PARP1/PARK7	3
GO:0006417	BP	GO:0006417	regulation of translation	11/176	425/18862	0.00220642	0.026741	0.0222809	EIF5A/HNRNPD/EIF4EBP1/HNRNPR/NCL/C1QBP/SRP9/PRKDC/PA2G4/NOLC1/CDC123	11
GO:1904589	BP	GO:1904589	regulation of protein import	4/176	59/18862	0.00223577	0.0269676	0.0224697	ECT2/RAN/NOLC1/NUP62	4
GO:0034248	BP	GO:0034248	regulation of cellular amide metabolic process	12/176	494/18862	0.00237743	0.0282822	0.0235651	EIF5A/HNRNPD/EIF4EBP1/HNRNPR/NCL/C1QBP/SRP9/PRKDC/PA2G4/NOLC1/CDC123/PIN1	12
GO:0035825	BP	GO:0035825	homologous recombination	4/176	60/18862	0.00237825	0.0282822	0.0235651	FANCD2/TRIP13/RAD21/NUCKS1	4
GO:1904356	BP	GO:1904356	regulation of telomere maintenance via telomere lengthening	4/176	60/18862	0.00237825	0.0282822	0.0235651	PARP1/CCT5/HNRNPA2B1/TCP1	4
GO:0045862	BP	GO:0045862	positive regulation of proteolysis	10/176	367/18862	0.00240506	0.0284673	0.0237193	HMGB1/HSPD1/FBLN1/HDAC2/ANP32B/CYCS/PSMC3/HSPE1/PSMD14/UBE2V2	10
GO:0006334	BP	GO:0006334	nucleosome assembly	6/176	145/18862	0.00241952	0.0285053	0.023751	NASP/CENPN/ANP32B/RBBP7/SET/RBBP4	6
GO:0010972	BP	GO:0010972	negative regulation of G2/M transition of mitotic cell cycle	5/176	100/18862	0.00246289	0.0288819	0.0240648	CLSPN/RAD21/PSMC3/PSMD14/NAE1	5
GO:0036474	BP	GO:0036474	cell death in response to hydrogen peroxide	3/176	30/18862	0.00269419	0.0314191	0.0261788	PARK7/TXN/SIGMAR1	3
GO:0031334	BP	GO:0031334	positive regulation of protein-containing complex assembly	8/176	254/18862	0.00270406	0.0314191	0.0261788	PFN1/PARP1/PARK7/CDK5RAP2/PFN2/PSMC3/RPA1/CKAP5	8
GO:0010952	BP	GO:0010952	positive regulation of peptidase activity	7/176	200/18862	0.00276729	0.0320071	0.0266687	HMGB1/HSPD1/FBLN1/ANP32B/CYCS/HSPE1/PSMD14	7
GO:0046794	BP	GO:0046794	transport of virus	4/176	64/18862	0.00301076	0.0346647	0.0288831	KPNA2/RAN/NUP62/NUP50	4
GO:0031123	BP	GO:0031123	RNA 3'-end processing	6/176	153/18862	0.00315974	0.0360433	0.0300317	SNRPA/SRSF2/DDX39A/U2AF1/THOC3/RNPS1	6
GO:0000726	BP	GO:0000726	non-recombinational repair	5/176	106/18862	0.00317037	0.0360433	0.0300317	HMGB1/PRKDC/RNF138/PSMD14/UBE2V2	5
GO:0040029	BP	GO:0040029	regulation of gene expression, epigenetic	7/176	205/18862	0.00317318	0.0360433	0.0300317	HMGB1/DEK/DNMT1/EZH2/HDAC2/RBBP7/RBBP4	7
GO:0046825	BP	GO:0046825	regulation of protein export from nucleus	3/176	32/18862	0.00324682	0.0367152	0.0305916	PARK7/ANP32B/TXN	3
GO:0032508	BP	GO:0032508	DNA duplex unwinding	5/176	107/18862	0.00330114	0.0368361	0.0306922	MCM7/PARP1/G3BP1/RFC2/RPA1	5
GO:2000278	BP	GO:2000278	regulation of DNA biosynthetic process	5/176	107/18862	0.00330114	0.0368361	0.0306922	HNRNPD/CCT5/HNRNPA2B1/RFC2/TCP1	5
GO:2001022	BP	GO:2001022	positive regulation of response to DNA damage stimulus	5/176	107/18862	0.00330114	0.0368361	0.0306922	HMGB1/FUS/PARP1/PRKDC/UBE2V2	5
GO:0044766	BP	GO:0044766	multi-organism transport	4/176	66/18862	0.00336634	0.0370736	0.0308902	KPNA2/RAN/NUP62/NUP50	4
GO:0070192	BP	GO:0070192	chromosome organization involved in meiotic cell cycle	4/176	66/18862	0.00336634	0.0370736	0.0308902	FANCD2/TRIP13/RAD21/NCAPH2	4
GO:1902579	BP	GO:1902579	multi-organism localization	4/176	66/18862	0.00336634	0.0370736	0.0308902	KPNA2/RAN/NUP62/NUP50	4
GO:0002424	BP	GO:0002424	T cell mediated immune response to tumor cell	2/176	10/18862	0.00370878	0.040319	0.0335943	HMGB1/HSPD1	2
GO:0033314	BP	GO:0033314	mitotic DNA replication checkpoint	2/176	10/18862	0.00370878	0.040319	0.0335943	CLSPN/NAE1	2
GO:1904851	BP	GO:1904851	positive regulation of establishment of protein localization to telomere	2/176	10/18862	0.00370878	0.040319	0.0335943	CCT5/TCP1	2
GO:1903201	BP	GO:1903201	regulation of oxidative stress-induced cell death	4/176	68/18862	0.00374948	0.0405874	0.0338179	PPIA/PARP1/PARK7/TXN	4
GO:1902750	BP	GO:1902750	negative regulation of cell cycle G2/M phase transition	5/176	111/18862	0.00386323	0.0412986	0.0344105	CLSPN/RAD21/PSMC3/PSMD14/NAE1	5
GO:0006409	BP	GO:0006409	tRNA export from nucleus	3/176	34/18862	0.0038641	0.0412986	0.0344105	RAN/NUP62/NUP50	3
GO:0071431	BP	GO:0071431	tRNA-containing ribonucleoprotein complex export from nucleus	3/176	34/18862	0.0038641	0.0412986	0.0344105	RAN/NUP62/NUP50	3
GO:0006369	BP	GO:0006369	termination of RNA polymerase II transcription	3/176	35/18862	0.00419767	0.0444883	0.0370682	SNRPB/MAZ/SNRPF	3
GO:0032148	BP	GO:0032148	activation of protein kinase B activity	3/176	35/18862	0.00419767	0.0444883	0.0370682	PPIA/PARK7/TXN	3
GO:2001252	BP	GO:2001252	positive regulation of chromosome organization	6/176	164/18862	0.00443822	0.0468417	0.0390291	DNMT1/HNRNPD/CCT5/HNRNPA2B1/RAD21/TCP1	6
GO:0070203	BP	GO:0070203	regulation of establishment of protein localization to telomere	2/176	11/18862	0.00450524	0.046962	0.0391293	CCT5/TCP1	2
GO:1904869	BP	GO:1904869	regulation of protein localization to Cajal body	2/176	11/18862	0.00450524	0.046962	0.0391293	CCT5/TCP1	2
GO:1904871	BP	GO:1904871	positive regulation of protein localization to Cajal body	2/176	11/18862	0.00450524	0.046962	0.0391293	CCT5/TCP1	2
GO:1904358	BP	GO:1904358	positive regulation of telomere maintenance via telomere lengthening	3/176	36/18862	0.00454821	0.0472157	0.0393407	CCT5/HNRNPA2B1/TCP1	3
GO:0051298	BP	GO:0051298	centrosome duplication	4/176	72/18862	0.00460236	0.0475828	0.0396466	CDK5RAP2/CEP135/CKAP5/NUP62	4
GO:2001020	BP	GO:2001020	regulation of response to DNA damage stimulus	7/176	221/18862	0.00478277	0.049247	0.0410332	HMGB1/DEK/WDR76/FUS/PARP1/PRKDC/UBE2V2	7
GO:0006283	BP	GO:0006283	transcription-coupled nucleotide-excision repair	4/176	73/18862	0.00483432	0.0493763	0.0411409	HMGN1/RFC2/RPA1/POLD2	4
GO:0021766	BP	GO:0021766	hippocampus development	4/176	73/18862	0.00483432	0.0493763	0.0411409	EZH2/NME1/UQCRQ/KIF5B	4
GO:0048713	BP	GO:0048713	regulation of oligodendrocyte differentiation	3/176	37/18862	0.00491596	0.0498085	0.041501	HDAC2/RHEB/OLIG2	3
GO:0051031	BP	GO:0051031	tRNA transport	3/176	37/18862	0.00491596	0.0498085	0.041501	RAN/NUP62/NUP50	3
GO:0005681	CC	GO:0005681	spliceosomal complex	21/177	191/19520	5.08031e-17	1.00638e-14	6.51328e-15	SNRPB/LSM4/SNRPA/LSM3/SNRPD1/HNRNPA2B1/U2AF1/HNRNPR/NCL/HNRNPA3/HNRNPF/RBMX/HNRNPM/LSM5/SNRPA1/LSM2/RHEB/LSM7/SNRNP40/SF3A3/SNRPF	21
GO:0071013	CC	GO:0071013	catalytic step 2 spliceosome	16/177	87/19520	7.1122e-17	1.00638e-14	6.51328e-15	SNRPB/LSM3/SNRPD1/HNRNPA2B1/U2AF1/HNRNPR/HNRNPA3/HNRNPF/RBMX/HNRNPM/SNRPA1/LSM2/LSM7/SNRNP40/SF3A3/SNRPF	16
GO:0071005	CC	GO:0071005	U2-type precatalytic spliceosome	10/177	50/19520	2.18526e-11	2.06142e-09	1.33416e-09	SNRPB/LSM4/LSM3/SNRPD1/LSM5/SNRPA1/LSM2/LSM7/SF3A3/SNRPF	10
GO:0097525	CC	GO:0097525	spliceosomal snRNP complex	12/177	91/19520	3.59679e-11	2.29349e-09	1.48435e-09	SNRPB/LSM4/SNRPA/LSM3/SNRPD1/LSM5/SNRPA1/LSM2/LSM7/SNRNP40/SF3A3/SNRPF	12
GO:0071011	CC	GO:0071011	precatalytic spliceosome	10/177	53/19520	4.0521e-11	2.29349e-09	1.48435e-09	SNRPB/LSM4/LSM3/SNRPD1/LSM5/SNRPA1/LSM2/LSM7/SF3A3/SNRPF	10
GO:0030532	CC	GO:0030532	small nuclear ribonucleoprotein complex	12/177	101/19520	1.25653e-10	5.92661e-09	3.83571e-09	SNRPB/LSM4/SNRPA/LSM3/SNRPD1/LSM5/SNRPA1/LSM2/LSM7/SNRNP40/SF3A3/SNRPF	12
GO:0120114	CC	GO:0120114	Sm-like protein family complex	12/177	113/19520	4.74144e-10	1.9169e-08	1.24062e-08	SNRPB/LSM4/SNRPA/LSM3/SNRPD1/LSM5/SNRPA1/LSM2/LSM7/SNRNP40/SF3A3/SNRPF	12
GO:0005684	CC	GO:0005684	U2-type spliceosomal complex	11/177	93/19520	7.98486e-10	2.82464e-08	1.82811e-08	SNRPB/LSM4/LSM3/SNRPD1/LSM5/SNRPA1/LSM2/LSM7/SNRNP40/SF3A3/SNRPF	11
GO:0046540	CC	GO:0046540	U4/U6 x U5 tri-snRNP complex	8/177	41/19520	2.88687e-09	9.07759e-08	5.87503e-08	SNRPB/LSM4/LSM3/SNRPD1/LSM5/LSM2/LSM7/SNRPF	8
GO:0097526	CC	GO:0097526	spliceosomal tri-snRNP complex	8/177	42/19520	3.53872e-09	1.00146e-07	6.48145e-08	SNRPB/LSM4/LSM3/SNRPD1/LSM5/LSM2/LSM7/SNRPF	8
GO:0000228	CC	GO:0000228	nuclear chromosome	15/177	250/19520	9.27118e-09	2.38522e-07	1.54372e-07	MCM7/ANP32E/ORC6/MMS22L/GINS4/TUBG1/SMC1A/HDAC2/SMC3/RAD21/POLE3/RPA1/RBBP4/POLD2/TONSL	15
GO:0098687	CC	GO:0098687	chromosomal region	17/177	345/19520	1.74462e-08	4.1144e-07	2.66284e-07	MCM7/SKA2/CENPN/EZH2/PARP1/SMC1A/HNRNPA2B1/SMC3/CBX5/SKA1/RAD21/PRKDC/RPA1/THOC3/CKAP5/CBX1/BUB3	17
GO:0005688	CC	GO:0005688	U6 snRNP	5/177	11/19520	2.56085e-08	5.57476e-07	3.60799e-07	LSM4/LSM3/LSM5/LSM2/LSM7	5
GO:0000793	CC	GO:0000793	condensed chromosome	13/177	217/19520	9.52648e-08	1.92571e-06	1.24632e-06	HMGB1/FANCD2/SKA2/CENPN/TUBG1/SMC1A/BANF1/SMC3/SKA1/RAD21/NCAPH2/CKAP5/BUB3	13
GO:0034708	CC	GO:0034708	methyltransferase complex	8/177	96/19520	2.62275e-06	4.94826e-05	3.20252e-05	SNRPB/EZH2/SNRPD1/HDAC2/CBX5/RBBP7/RBBP4/SNRPF	8
GO:0071007	CC	GO:0071007	U2-type catalytic step 2 spliceosome	5/177	30/19520	6.86912e-06	0.000121498	7.86333e-05	SNRPB/SNRPD1/SNRPA1/SNRNP40/SNRPF	5
GO:0035098	CC	GO:0035098	ESC/E(Z) complex	4/177	16/19520	1.09225e-05	0.000181827	0.000117679	EZH2/HDAC2/RBBP7/RBBP4	4
GO:0000775	CC	GO:0000775	chromosome, centromeric region	10/177	196/19520	1.24534e-05	0.000195795	0.000126718	SKA2/CENPN/SMC1A/SMC3/CBX5/SKA1/RAD21/CKAP5/CBX1/BUB3	10
GO:0000781	CC	GO:0000781	chromosome, telomeric region	9/177	161/19520	1.6565e-05	0.000246731	0.000159684	MCM7/EZH2/PARP1/HNRNPA2B1/CBX5/PRKDC/RPA1/THOC3/CBX1	9
GO:0005635	CC	GO:0005635	nuclear envelope	15/177	462/19520	2.14502e-05	0.000303521	0.000196439	TUBB/TMPO/RANBP1/EIF5A/RAN/PARP1/CSE1L/BANF1/CBX5/LMNB2/LBR/CACYBP/NUP62/NUP50/SIGMAR1	15
GO:0005657	CC	GO:0005657	replication fork	6/177	65/19520	2.70741e-05	0.000364855	0.000236135	MMS22L/RFC2/XRCC2/RPA1/POLD2/TONSL	6
GO:0005819	CC	GO:0005819	spindle	13/177	381/19520	4.65627e-05	0.000598966	0.000387651	ECT2/SKA2/TUBG1/SMC1A/SMC3/CDK5RAP2/SKA1/RAD21/KIF18B/SLC25A5/CKAP5/NUP62/CBX1	13
GO:0017053	CC	GO:0017053	transcription repressor complex	6/177	74/19520	5.6767e-05	0.000698481	0.000452058	HMGB1/HDAC2/CBX5/RBBP7/RBBP4/HDGF	6
GO:0000118	CC	GO:0000118	histone deacetylase complex	6/177	77/19520	7.10421e-05	0.000806279	0.000521825	ANP32E/HDAC2/CBX5/HINT1/RBBP7/RBBP4	6
GO:0005686	CC	GO:0005686	U2 snRNP	4/177	25/19520	7.12261e-05	0.000806279	0.000521825	SNRPB/SNRPD1/SNRPA1/SF3A3	4
GO:0072686	CC	GO:0072686	mitotic spindle	8/177	157/19520	9.45956e-05	0.00102964	0.000666382	ECT2/TUBG1/SMC1A/SMC3/CDK5RAP2/SKA1/KIF18B/NUP62	8
GO:0101031	CC	GO:0101031	chaperone complex	4/177	28/19520	0.000112863	0.00118298	0.000765623	CCT5/TCP1/STIP1/PSMG2	4
GO:0005689	CC	GO:0005689	U12-type spliceosomal complex	4/177	29/19520	0.000129999	0.00130028	0.000841542	SNRPB/SNRPD1/LSM7/SNRPF	4
GO:0005874	CC	GO:0005874	microtubule	13/177	423/19520	0.000133244	0.00130028	0.000841542	TUBA1B/TUBB/SKA2/TUBB4B/STMN1/TUBG1/CCT5/CDK5RAP2/SKA1/KIF18B/CKAP5/KIF5B/TCP1	13
GO:0005732	CC	GO:0005732	sno(s)RNA-containing ribonucleoprotein complex	4/177	30/19520	0.000148942	0.00134286	0.0008691	NOLC1/SNRNP40/SNRPF/NOP56	4
GO:0034709	CC	GO:0034709	methylosome	3/177	12/19520	0.000151843	0.00134286	0.0008691	SNRPB/SNRPD1/SNRPF	3
GO:0042555	CC	GO:0042555	MCM complex	3/177	12/19520	0.000151843	0.00134286	0.0008691	MCM7/MMS22L/TONSL	3
GO:0090734	CC	GO:0090734	site of DNA damage	6/177	91/19520	0.000179902	0.00154279	0.000998498	WDR76/PARP1/CBX5/RPA1/RNF138/CBX1	6
GO:0005687	CC	GO:0005687	U4 snRNP	3/177	13/19520	0.000196081	0.00163208	0.00105629	SNRPB/SNRPD1/SNRPF	3
GO:0005685	CC	GO:0005685	U1 snRNP	4/177	33/19520	0.000217729	0.00176049	0.00113939	SNRPB/SNRPA/SNRPD1/SNRPF	4
GO:0008278	CC	GO:0008278	cohesin complex	3/177	14/19520	0.000247895	0.00194873	0.00126122	SMC1A/SMC3/RAD21	3
GO:0000776	CC	GO:0000776	kinetochore	7/177	137/19520	0.000255889	0.0019572	0.0012667	SKA2/CENPN/SMC1A/CBX5/SKA1/CKAP5/BUB3	7
GO:0043596	CC	GO:0043596	nuclear replication fork	4/177	35/19520	0.000274692	0.00204574	0.001324	MMS22L/RPA1/POLD2/TONSL	4
GO:0070069	CC	GO:0070069	cytochrome complex	4/177	36/19520	0.000306855	0.00212462	0.00137505	UQCRC1/UQCRQ/COX8A/COX5A	4
GO:0016581	CC	GO:0016581	NuRD complex	3/177	15/19520	0.000307807	0.00212462	0.00137505	HDAC2/RBBP7/RBBP4	3
GO:0090545	CC	GO:0090545	CHD-type complex	3/177	15/19520	0.000307807	0.00212462	0.00137505	HDAC2/RBBP7/RBBP4	3
GO:0070469	CC	GO:0070469	respirasome	6/177	103/19520	0.000352886	0.00232248	0.00150311	UQCRC1/UQCRQ/CYCS/COX8A/COX5A/NDUFB6	6
GO:1904949	CC	GO:1904949	ATPase complex	6/177	103/19520	0.000352886	0.00232248	0.00150311	ANP32E/HDAC2/RBBP7/POLE3/RBBP4/ATP1B3	6
GO:0035097	CC	GO:0035097	histone methyltransferase complex	5/177	68/19520	0.000380524	0.00244746	0.001584	EZH2/HDAC2/CBX5/RBBP7/RBBP4	5
GO:0000777	CC	GO:0000777	condensed chromosome kinetochore	6/177	106/19520	0.000411719	0.00258925	0.00167577	SKA2/CENPN/SMC1A/SKA1/CKAP5/BUB3	6
GO:0016363	CC	GO:0016363	nuclear matrix	6/177	109/19520	0.000477946	0.00294041	0.00190303	SMC1A/HNRNPA2B1/SMC3/RAD21/SRPK1/HNRNPM	6
GO:0070603	CC	GO:0070603	SWI/SNF superfamily-type complex	5/177	74/19520	0.000562887	0.0033893	0.00219356	ANP32E/HDAC2/RBBP7/POLE3/RBBP4	5
GO:0034719	CC	GO:0034719	SMN-Sm protein complex	3/177	19/19520	0.000638265	0.0037631	0.00243548	SNRPB/SNRPD1/SNRPF	3
GO:0000779	CC	GO:0000779	condensed chromosome, centromeric region	6/177	117/19520	0.000695537	0.00401708	0.00259986	SKA2/CENPN/SMC1A/SKA1/CKAP5/BUB3	6
GO:0000922	CC	GO:0000922	spindle pole	7/177	166/19520	0.000810269	0.00458612	0.00296814	TUBG1/SMC1A/SMC3/CDK5RAP2/RAD21/CKAP5/NUP62	7
GO:0031519	CC	GO:0031519	PcG protein complex	4/177	47/19520	0.000859856	0.00470462	0.00304483	EZH2/HDAC2/RBBP7/RBBP4	4
GO:0000930	CC	GO:0000930	gamma-tubulin complex	3/177	21/19520	0.000864453	0.00470462	0.00304483	TUBG1/CDK5RAP2/CKAP5	3
GO:0035371	CC	GO:0035371	microtubule plus-end	3/177	22/19520	0.000994303	0.00521088	0.00337249	CDK5RAP2/KIF18B/CKAP5	3
GO:0043601	CC	GO:0043601	nuclear replisome	3/177	22/19520	0.000994303	0.00521088	0.00337249	RPA1/POLD2/TONSL	3
GO:0005643	CC	GO:0005643	nuclear pore	5/177	85/19520	0.00105806	0.00544419	0.00352348	RANBP1/EIF5A/RAN/NUP62/NUP50	5
GO:0034399	CC	GO:0034399	nuclear periphery	6/177	128/19520	0.00111152	0.00561717	0.00363544	SMC1A/HNRNPA2B1/SMC3/RAD21/SRPK1/HNRNPM	6
GO:0005682	CC	GO:0005682	U5 snRNP	3/177	23/19520	0.00113586	0.00563946	0.00364986	SNRPB/SNRPD1/SNRNP40	3
GO:0098803	CC	GO:0098803	respiratory chain complex	5/177	87/19520	0.00117468	0.00573163	0.00370951	UQCRC1/UQCRQ/COX8A/COX5A/NDUFB6	5
GO:0030894	CC	GO:0030894	replisome	3/177	24/19520	0.00128952	0.00616357	0.00398907	RPA1/POLD2/TONSL	3
GO:0005667	CC	GO:0005667	transcription regulator complex	11/177	409/19520	0.00130676	0.00616357	0.00398907	HMGB1/PARP1/HDAC2/CBX5/HNRNPAB/RBBP7/RBL1/PRKDC/RBBP4/TCF12/HDGF	11
GO:0016607	CC	GO:0016607	nuclear speck	11/177	411/19520	0.00135848	0.00630246	0.00407896	SRSF2/DDX39A/U2AF1/SRPK1/THOC3/SNRPA1/TCF12/SNRNP40/RNPS1/SF3A3/PIN1	11
GO:0008023	CC	GO:0008023	transcription elongation factor complex	4/177	56/19520	0.0016621	0.0075867	0.00491012	MMS22L/SSRP1/SUPT16H/TONSL	4
GO:0018995	CC	GO:0018995	host cellular component	4/177	60/19520	0.00214565	0.0094878	0.00614052	KPNA2/RAN/NUP62/NUP50	4
GO:0043657	CC	GO:0043657	host cell	4/177	60/19520	0.00214565	0.0094878	0.00614052	KPNA2/RAN/NUP62/NUP50	4
GO:0032993	CC	GO:0032993	protein-DNA complex	7/177	208/19520	0.0029409	0.0128042	0.00828692	MCM7/GINS4/PARP1/PRKDC/RPA1/POLD2/TONSL	7
GO:1990752	CC	GO:1990752	microtubule end	3/177	32/19520	0.0029966	0.0128491	0.00831593	CDK5RAP2/KIF18B/CKAP5	3
GO:0005641	CC	GO:0005641	nuclear envelope lumen	2/177	10/19520	0.00350739	0.0145969	0.00944714	TUBB/CACYBP	2
GO:0071162	CC	GO:0071162	CMG complex	2/177	10/19520	0.00350739	0.0145969	0.00944714	MCM7/GINS4	2
GO:0097431	CC	GO:0097431	mitotic spindle pole	3/177	34/19520	0.00356766	0.0146326	0.00947023	SMC1A/SMC3/CDK5RAP2	3
GO:0005876	CC	GO:0005876	spindle microtubule	4/177	71/19520	0.00395851	0.0160037	0.0103576	SKA2/TUBG1/SKA1/KIF18B	4
GO:0000792	CC	GO:0000792	heterochromatin	4/177	72/19520	0.00416219	0.0165199	0.0106917	WDR76/CBX5/CBX1/TCP1	4
GO:0005832	CC	GO:0005832	chaperonin-containing T-complex	2/177	11/19520	0.00426133	0.0165199	0.0106917	CCT5/TCP1	2
GO:0031010	CC	GO:0031010	ISWI-type complex	2/177	11/19520	0.00426133	0.0165199	0.0106917	POLE3/RBBP4	2
GO:0031261	CC	GO:0031261	DNA replication preinitiation complex	2/177	12/19520	0.00508322	0.0191807	0.0124138	MCM7/GINS4	2
GO:0045120	CC	GO:0045120	pronucleus	2/177	12/19520	0.00508322	0.0191807	0.0124138	EZH2/CBX1	2
GO:0036464	CC	GO:0036464	cytoplasmic ribonucleoprotein granule	7/177	234/19520	0.0055839	0.0207927	0.013457	TUBB/LSM4/LSM3/NCL/G3BP1/PSMC3/LSM2	7
GO:0005662	CC	GO:0005662	DNA replication factor A complex	2/177	13/19520	0.0059718	0.0216669	0.0140228	RPA1/TONSL	2
GO:0016580	CC	GO:0016580	Sin3 complex	2/177	13/19520	0.0059718	0.0216669	0.0140228	HDAC2/RBBP4	2
GO:0000940	CC	GO:0000940	condensed chromosome outer kinetochore	2/177	14/19520	0.00692578	0.0240602	0.0155718	SKA2/SKA1	2
GO:0005750	CC	GO:0005750	mitochondrial respiratory chain complex III	2/177	14/19520	0.00692578	0.0240602	0.0155718	UQCRC1/UQCRQ	2
GO:0045275	CC	GO:0045275	respiratory chain complex III	2/177	14/19520	0.00692578	0.0240602	0.0155718	UQCRC1/UQCRQ	2
GO:0035770	CC	GO:0035770	ribonucleoprotein granule	7/177	244/19520	0.0069715	0.0240602	0.0155718	TUBB/LSM4/LSM3/NCL/G3BP1/PSMC3/LSM2	7
GO:0010369	CC	GO:0010369	chromocenter	2/177	15/19520	0.00794393	0.0270859	0.01753	CBX5/CBX1	2
GO:0000794	CC	GO:0000794	condensed nuclear chromosome	4/177	88/19520	0.00843877	0.0284306	0.0184003	TUBG1/SMC1A/SMC3/RAD21	4
GO:0005746	CC	GO:0005746	mitochondrial respirasome	4/177	89/19520	0.00877469	0.0292146	0.0189077	UQCRC1/UQCRQ/COX5A/NDUFB6	4
GO:0070822	CC	GO:0070822	Sin3-type complex	2/177	16/19520	0.00902502	0.0293572	0.019	HDAC2/RBBP4	2
GO:0099524	CC	GO:0099524	postsynaptic cytosol	2/177	16/19520	0.00902502	0.0293572	0.019	EIF4EBP1/PIN1	2
GO:0000932	CC	GO:0000932	P-body	4/177	91/19520	0.00947247	0.0304626	0.0197154	LSM4/LSM3/PSMC3/LSM2	4
GO:0071004	CC	GO:0071004	U2-type prespliceosome	2/177	17/19520	0.0101678	0.0317377	0.0205407	SNRPB/LSM7	2
GO:0071010	CC	GO:0071010	prespliceosome	2/177	17/19520	0.0101678	0.0317377	0.0205407	SNRPB/LSM7	2
GO:0031970	CC	GO:0031970	organelle envelope lumen	4/177	93/19520	0.0102054	0.0317377	0.0205407	TUBB/PARK7/CYCS/CACYBP	4
GO:0000242	CC	GO:0000242	pericentriolar material	2/177	20/19520	0.0139548	0.0420127	0.0271907	CDK5RAP2/TCP1	2
GO:0005721	CC	GO:0005721	pericentric heterochromatin	2/177	20/19520	0.0139548	0.0420127	0.0271907	CBX5/CBX1	2
GO:0042575	CC	GO:0042575	DNA polymerase complex	2/177	20/19520	0.0139548	0.0420127	0.0271907	POLE3/POLD2	2
GO:0005838	CC	GO:0005838	proteasome regulatory particle	2/177	21/19520	0.0153327	0.0451995	0.0292531	PSMC3/PSMD14	2
GO:0099522	CC	GO:0099522	region of cytosol	2/177	21/19520	0.0153327	0.0451995	0.0292531	EIF4EBP1/PIN1	2
GO:0045277	CC	GO:0045277	respiratory chain complex IV	2/177	22/19520	0.0167665	0.0489167	0.031659	COX8A/COX5A	2
GO:0005637	CC	GO:0005637	nuclear inner membrane	3/177	60/19520	0.0171918	0.0496457	0.0321307	LMNB2/LBR/SIGMAR1	3
GO:0043021	MF	GO:0043021	ribonucleoprotein complex binding	11/173	134/18337	5.77803e-08	2.25343e-05	1.87938e-05	SNRPB/EZH2/SNRPA/EIF5A/SNRPD1/NME1/CBX5/C1QBP/SRP9/CKAP5/NOLC1	11
GO:0017070	MF	GO:0017070	U6 snRNA binding	5/173	16/18337	2.83265e-07	5.52367e-05	4.60678e-05	LSM4/LSM3/EIF5A/LSM2/LSM7	5
GO:0017069	MF	GO:0017069	snRNA binding	7/173	52/18337	5.51234e-07	7.16604e-05	5.97653e-05	LSM4/SNRPA/LSM3/EIF5A/SNRPA1/LSM2/LSM7	7
GO:0003697	MF	GO:0003697	single-stranded DNA binding	8/173	116/18337	1.42688e-05	0.00139121	0.00116028	HMGB1/MCM7/HNRNPA2B1/HSPD1/NME1/NUCKS1/RPA1/RNF138	8
GO:0000217	MF	GO:0000217	DNA secondary structure binding	5/173	36/18337	2.09844e-05	0.00163679	0.00136509	HMGB1/CLSPN/HMGB3/HNRNPD/XRCC2	5
GO:0031491	MF	GO:0031491	nucleosome binding	6/173	70/18337	5.14283e-05	0.00334284	0.00278796	HMGN2/HDAC2/HMGN1/SSRP1/RBBP4/SUPT16H	6
GO:0042393	MF	GO:0042393	histone binding	10/173	241/18337	9.98474e-05	0.00556293	0.00463953	ANP32E/DEK/NASP/ANP32B/CBX5/SSRP1/SET/RBBP4/ANP32A/TONSL	10
GO:0051082	MF	GO:0051082	unfolded protein binding	7/173	120/18337	0.000143225	0.00698223	0.00582324	TUBB4B/PPIA/CCT5/HSPD1/HSPE1/VBP1/TCP1	7
GO:0015631	MF	GO:0015631	tubulin binding	12/173	368/18337	0.000200513	0.00868888	0.00724659	SKA2/STMN1/CCT5/NME1/SMC3/CDK5RAP2/CACYBP/SKA1/KIF18B/VBP1/CKAP5/KIF5B	12
GO:0030515	MF	GO:0030515	snoRNA binding	4/173	32/18337	0.000223865	0.00873073	0.0072815	PRKDC/NUDT5/NOLC1/NOP56	4
GO:0042162	MF	GO:0042162	telomeric DNA binding	4/173	36/18337	0.000356093	0.012301	0.0102591	HNRNPD/HNRNPA2B1/NCL/RPA1	4
GO:0008022	MF	GO:0008022	protein C-terminus binding	8/173	185/18337	0.000378492	0.012301	0.0102591	SAE1/BANF1/FBLN1/NCL/YWHAQ/CEP135/STIP1/PRDX3	8
GO:0031490	MF	GO:0031490	chromatin DNA binding	6/173	103/18337	0.000434146	0.0130244	0.0108624	HMGN2/EZH2/HDAC2/HMGN1/POLE3/RBBP4	6
GO:0031625	MF	GO:0031625	ubiquitin protein ligase binding	10/173	293/18337	0.000479436	0.0130772	0.0109065	TUBA1B/TUBB/HSPD1/UQCRC1/CACYBP/CKB/SLC25A5/PA2G4/TCP1/NAE1	10
GO:0000400	MF	GO:0000400	four-way junction DNA binding	3/173	17/18337	0.000509159	0.0130772	0.0109065	HMGB1/HMGB3/XRCC2	3
GO:0031492	MF	GO:0031492	nucleosomal DNA binding	4/173	40/18337	0.0005365	0.0130772	0.0109065	HMGN2/HDAC2/HMGN1/RBBP4	4
GO:0016887	MF	GO:0016887	ATPase activity	13/173	478/18337	0.00062383	0.0143114	0.0119358	MCM7/TRIP13/DDX39A/HSPD1/PFN2/G3BP1/RFC2/KIF18B/XRCC2/PSMC3/RBBP4/KIF5B/CD320	13
GO:0042826	MF	GO:0042826	histone deacetylase binding	6/173	113/18337	0.000710045	0.0153843	0.0128306	KPNA2/HNRNPD/PARP1/HDAC2/CBX5/RBBP4	6
GO:0044389	MF	GO:0044389	ubiquitin-like protein ligase binding	10/173	312/18337	0.000778784	0.0159856	0.0133321	TUBA1B/TUBB/HSPD1/UQCRC1/CACYBP/CKB/SLC25A5/PA2G4/TCP1/NAE1	10
GO:1990841	MF	GO:1990841	promoter-specific chromatin binding	4/173	58/18337	0.00218356	0.0422152	0.0352078	DNMT1/EZH2/HDAC2/RBL1	4
GO:0003785	MF	GO:0003785	actin monomer binding	3/173	28/18337	0.00227313	0.0422152	0.0352078	TMSB15A/PFN1/PFN2	3
