# Supplementary material for: A slow-cycling/quiescent cells subpopulation is involved in glioma invasiveness
Source: Nat Commun. 2022 Aug 15;13:4767. doi: 10.1038/s41467-022-32448-0 (PMC9378633; doi:10.1038/s41467-022-32448-0)
Supplement: Supplementary file 7 — Source Data [file 41467_2022_32448_MOESM7_ESM.xlsx]

## Sheet: Legend
Source Data
Antonica et al., A slow-cycling/quiescent cells subpopulation is involved in glioma invasiveness

## Sheet: Fig. 2b
Death from day 0-196 (Days post- injection)	TPR-MET (n=7)	TPR-MET+p53(R273C) (n=7)
		67
		67
		67
		78
		78
		79
		80

## Sheet: Fig. 2e
	% mVenus+ Ki67- cells
	99.26
	96.67
	97.06
	99.5
	99.29
	96.87
	98.28
	100
	100
	100
	99.14
	98.34
	97.32
	98.67
	99
	97.5
	98.67
	100
	100
	97.65
	98.82
	94.67
	98.1
	98.91
	100
	97.6
	97.12
	95.87
	94.81

## Sheet: Fig. 2g
	% mVenus+ EdU+ cells
	0
	2
	2
	3
	0
	0
	0
	0
	0
	0

## Sheet: Fig. 2i
	% mVenus+ SOX2+ cells
	51.28
	43.75
	60
	62.86
	69.23
	70
	48.57
	46.67
	75.86
	33.33
	61.54
	42.5
	35.74
	12.77
	26.42
	50.79
	19.73
	20.19

## Sheet: Fig. 2k
	mVenus+ OLIG2+ cells
	Core	Infiltr. Edge
	0.1768	0
	0.3152	0.0164
	0.2167	0.0221
	0.0674	0.0108
	0.0518	0.0336
	0.3445	0.0533
	0.0296	0
	0.0234	0
	0.0212	0.0222
	0.0117	0.0278
	0.0188
	0.0572
	0.7
	0.5333
	0.24

## Sheet: Fig. 3b
	mCherry area / DAPI area
	+DMSO_P42	+DMSO_P56	+TMZ_P42	TMZ_P56
	0.39	0.71	0.06	0.33
	0.36	0.77	0.11	0.44
	0.34	0.63	0.02	0.31
	0.11	0.22	0.06	0.47
	0.08	0.28	0.02	0.08
	0.16	0.14	0.11	0.25
	0.18	0.16	0.12	0.29
	0.15	0.09	0.11	0.33
	0.19	0.09	0.25	0.26
	0.22	0.09	0.2	0.19
	0.36	0.04	0.14	0.32
	0.31	0.09	0.04	0.22
	0.31	0	0.14	0.16
	0.38	0.01	0.03	0.17
	0.13	0.01	0.02	0.4
	0.25		0.03	0.37
	0.3		0.01	0.24
	0.15		0	0.22
	0.3		0.01	0.15
	0.23		0.05	0.05
	0.06		0.05	0.01
	0.26		0.05	0.01
	0.19		0.03	0.01
	0.37		0.03
	0.39		0.22
	0.13		0.2
	0.03		0.08
	0.04		0.31
	0.03		0.28
	0.03		0.09
	0.02		0.05

## Sheet: Fig. 3c
	n mVenus+ cells infiltrating cells per mm2 mCherry area
	+DMSO_P42	+DMSO_P56	+TMZ_P42	TMZ_P56
	5.24	0.31	0	1.54
	12.23	0.16	0	1.07
	3.17	0.12	9.11	2.26
	4.1	0.85	2.53	1.42
	9.97	0	5.23	6.96
	1.42	1.06	7.27	2.29
	3.28	0	2.82	0.57
	7.02	0	8.49	0.76
	9.27	0	1.87	0.65
	5.6	1.92	1.86	1.44
	0.27	3.83	3.13	1.66
	1.59	2.79	9.03	3.41
	0.36	31.78	3.43	0
	0	15.78	19.82	0
	1.51	7.38	132.74	0.81
	1.13		26.06	2.41
	0.34		0	0.37
	16.77		63.08	0
	0.53		12.51	0
	3.92		16.66	3.2
	9.96		8.67	18.54
	1.52		10.53	5.5
	1.73			0
	0.55		78.95
	0		1.07
	3.49		4.93
	38.63		11.6
	14.11		1.09
	11.7		2.85
	23.66		13.63
	10.01		17.12

## Sheet: Fig. 3e
	mVenus+ Ki67+ cells over mVenus+ cells
	+DMSO_Core_P42	+DMSO_IE_P42	+DMSO_Core_P56	+DMSO_IE_P56	+TMZ_Core_P42	+TMZ_IE_P42	+TMZ_Core_P56	+TMZ_IE_P56
	0.08	0.03	0.09	0	0	0	0.14	0
	0.06	0	0	0	0	0	0	0
	0	0.11	0	0	0.09	0.03	0.04	0
	0.05	0	0	0	0.18	0.03	0	0
	0	0.08	0.11	0.4	0	0.11	0	0
	0	0	0	0.14	0.08	0	0	0.14
	0.06	0.07	0	0.4	0.04	0	0.07	0
	0.09	0.14	0	0	0.05	0.06	0.07	0.25
	0.09	0.13		0	0.12	0.02	0.29
	0	0.12		0	0	0	0.1
	0	0			0	0.02	0.26
	0	0			0.03	0.11	0.14
	0	0			0.1	0.14	0.12
	0	0			0	0.07	0
	0	0			0	0.25	0
	0	0			0	0.27
	0				0	0.03
					0	0
					0	0
						0
						0.16

## Sheet: Fig. 3g
	mVenus+ OLIG2+ cells over mVenus+ cells
	+DMSO_Core_P42	+DMSO_E/I_P42	+DMSO_Core_P56	+DMSO_E/I_P56	+TMZ_Core_P42	+TMZ_E/I_P42	+TMZ_Core_P56	+TMZ_E/I_P56
	0	0.04	0	0.07	0.09	0	0.12	0
	0.02	0.23	0.67	0	0.15	0.04	0.13	0
	0.12	0	0	0.22	0	0.07	0.58	0
	0.1	0	0.05	0	0	0.11	0.09	0
	0	0.05	0.08	0.03	0.04	0.11	0.1	0
	0	0.05	0.21		0	0.04	0.09	0.06
	0.19	0	0.13	0.25	0.08	0.1	0.79	0
	0.21	0.11	0	0.13	0.18	0	0.81	0
	0.14	0.52	0.17	0.2	0.11	0.07	0.58	0
	0.1	0.63	0.2	0	0.29	0	0.26	0
	0.01	0.38			0.05	0	0	0.2
	0.01	0.11			0.06	0.18	0.73	0
	0	0			0	0.05	0.06	0.05
	0	0			0.03	0.33		0.09
	0	0			0.05	0		0.04
	0.28	0			0	0.47
	0.04	0.03			0	0.05
	0.12	0			0	0.25
					0	0.04
					0	0
					0	0.14

[truncated: 41 more sheets: Fig. 4c, Fig. 4d, Fig. 4e, Fig. 4f, Fig. 4i, Fig. 4j, Fig. 4k, Fig. 5d, Fig. 5g, Fig. 5k, Fig. 5o, Fig. 6b, Fig. 6e, Fig. 6i, Fig. S2e, Fig. S2g, Fig. S3b, Fig. S3f, Fig. S3i, Fig. S4d …]
